# Supplementary material for: Effects of climate and price on soybean production: Empirical analysis based on panel data of 116 prefecture-level Chinese cities
Source: PLoS One. 2023 Mar 24;18(3):e0273887. doi: 10.1371/journal.pone.0273887 (PMC10038256; doi:10.1371/journal.pone.0273887)
Supplement: S1 Data — (XLSX) [file pone.0273887.s001.xlsx]

## Sheet: Sheet1
year	city code	Soybean yield	Soybean planting Area	Milk production	Cattle Ending Inventory	Sheep Ending Inventory	Soybean price	Fertilizer Price Index	Industrial structure	Mechanical input level	Effective irrigation Ratio	Total soybean yield	Precipitation in April	Precipitation in May	Precipitation in June	Precipitation in July	Precipitation in August	Precipitation in September	Urban population Density	Growing degree day
2003	1	2422.17	10742	9	492.56	1049.92	2.75929	101.314	0.367353	2.97541	0.413798	26019000	1.86314	1.54043	2.13041	1.77361	1.51507	0.518943	0.386414	2.44654
2004	1	2186.58	9401	10.2	461.8	953.85	2.84767	117.45	0.364796	2.64921	0.355074	20556000	1.19336	2.06517	2.28901	1.29906	1.65145	0.568846	0.389012	2.52006
2005	1	1958.42	12625	11	371.2	921.26	2.45035	128.02	0.351257	2.73505	0.348148	24725000	1.14114	1.36202	1.86628	1.6315	1.74833	1.37253	0.36823	2.68053
2006	1	2145.87	13800	12.8	148.62	551.43	2.21406	125.204	0.336165	2.83767	0.342503	2.9613e+07	1.2315	1.50486	1.47315	2.0469	1.00264	0.812717	0.366931	2.6125
2007	1	1538.62	17790	18.1	142.97	535.99	3.30153	132.34	0.323856	2.88291	0.34739	27372000	1.17298	1.25735	1.94574	1.95064	1.67384	0.669545	0.36493	2.60808
2008	1	2170.47	14448	18.1	144.52	560.28	3.05762	180.512	0.324181	3.11081	0.338127	31359000	1.05993	1.39531	2.08311	1.93699	1.82923	0.427588	0.365583	2.5818
2009	1	2561.25	13698	20.1	148.81	584.2	2.79299	146.215	0.306795	3.23471	0.330627	35084000	1.39714	1.37896	2.56254	2.01126	1.16207	0.472738	0.364277	2.59057
2010	1	2578.48	12391	20.5	150.9	590.5	3.19357	145.63	0.273918	3.3844	0.328214	31950000	1.99318	1.48045	1.53253	4.5594	1.58447	1.47822	0.346977	2.42492
2011	1	2466.02	13199	22.5	147.23	591.6	3.05553	166.746	0.258115	3.63483	0.333683	32549000	0.441066	0.915653	3.573	1.80344	1.68677	0.580505	0.34639	2.48495
2012	1	2533.01	14028	24.1	151.85	592.19	3.61932	172.582	0.251151	3.81093	0.332527	35533000	1.12618	1.88128	1.57761	2.03352	1.90716	1.31203	0.347304	2.57455
2013	1	2719.89	13259	25.3	155.09	605.28	3.62401	165.161	0.26152	3.99713	0.414723	36063000	1.02669	2.3482	2.85162	1.54911	1.03361	0.798769	0.348918	2.52837
2014	1	2698.49	14016	27.9	152.69	642.75	3.38857	152.279	0.255461	4.13147	0.408718	37822000	1.68991	1.74645	1.43829	3.21041	1.297	1.19506	0.349046	2.41338
2015	1	2726.36	16478	30.6	164.61	688.34	2.88424	153.192	0.247367	4.47287	0.408625	44925000	1.62213	2.14458	3.49697	2.56658	1.39417	0.747949	0.29776	2.4018
2016	1	2751.4	17663	32.7	167.89	655.98	2.68451	145.226	0.237286	4.89327	0.427197	48598000	2.7039	2.29172	3.29716	4.69329	0.77874	1.55208	0.340671	2.52766
2017	1	2775	17902	29.8	80.59	505.11	2.73232	153.214	0.214203	4.94684	0.432093	49678000	1.32508	1.27392	2.21975	2.11942	3.08153	1.17617	0.342827	2.50435
2018	1	1596.07	23712	30.8	79.62	500.59	2.52285	165.931	0.18524	5.86759	0.50552	37846000	1.18642	1.87747	1.39289	1.75272	1.73631	0.829199	0.346528	2.59409
2019	1	1538.29	24652	33.8	87.82	548.14	2.64568	166.76	0.160711	6.07486	0.509281	37922000	1.19098	1.26176	2.07079	1.70883	1.0105	0.312045	0.34887	2.50115
2003	2	883.951	66446	9	492.56	1049.92	2.75929	101.314	0.34791	5.43436	0.314255	58735000	0.945976	0.559611	1.75278	3.44527	1.93756	0.707164	0.557796	2.24662
2004	2	1916.56	49399	10.2	461.8	953.85	2.84767	117.45	0.427	6.23812	0.321844	94676000	0.462595	0.902478	1.13173	1.42101	1.17841	0.725142	0.562836	2.46959
2005	2	1428.04	47045	11	371.2	921.26	2.45035	128.02	0.374237	6.34246	0.31639	6.7182e+07	0.575861	0.776038	1.02703	3.4166	2.22805	1.15472	0.542675	2.56053
2006	2	1746.25	45399	12.8	148.62	551.43	2.21406	125.204	0.36156	6.56528	0.316777	79278000	0.914272	0.973848	1.53392	2.9592	1.15237	0.859957	0.540995	2.47849
2007	2	1104.2	52689	18.1	142.97	535.99	3.30153	132.34	0.325968	6.7599	0.320576	58179000	0.498465	0.810649	1.21865	4.19338	1.99498	1.20995	0.539315	2.48687
2008	2	1580.58	52313	18.1	144.52	560.28	3.05762	180.512	0.337093	7.03878	0.319547	82685000	1.26844	0.984923	1.18476	2.56809	2.38338	0.405717	0.539315	2.38307
2009	2	1668.29	53038	20.1	148.81	584.2	2.79299	146.215	0.320735	7.16869	0.31834	88483000	0.439778	0.859539	1.58987	2.70237	1.17966	1.09049	0.539315	2.41619
2010	2	1611.75	51966	20.5	150.9	590.5	3.19357	145.63	0.310222	7.4671	0.317015	83756000	1.11209	0.624478	0.937916	1.53896	1.39936	1.69639	0.533412	2.30344
2011	2	1634.08	48860	22.5	147.23	591.6	3.05553	166.746	0.302276	7.66831	0.319182	79841000	0.153254	0.597168	1.22907	1.73455	2.42217	0.57455	0.533602	2.37429
2012	2	1533.07	39471	24.1	151.85	592.19	3.61932	172.582	0.291647	7.98986	0.335973	60512000	0.487671	0.493181	0.669941	1.82152	1.53956	0.960819	0.534778	2.51447
2013	2	1560	34607	25.3	155.09	605.28	3.62401	165.161	0.279169	8.32762	0.358248	53987000	0.309775	1.21201	1.16805	1.55704	1.01943	1.38872	0.540995	2.46109
2014	2	1592.15	32438	27.9	152.69	642.75	3.38857	152.279	0.257845	8.36708	0.36447	51646000	1.1478	0.81878	1.21105	1.4439	1.87845	1.63621	0.547471	2.30341
2015	2	1609.45	28616	30.6	164.61	688.34	2.88424	153.192	0.250327	8.42793	0.371261	46056000	0.706156	1.08577	3.08005	1.27921	1.76196	0.531185	0.553016	2.27663
2016	2	1696.07	28253	32.7	167.89	655.98	2.68451	145.226	0.241913	8.54327	0.378544	47919000	0.959408	1.21051	2.06041	1.76456	0.814912	0.704693	0.559738	2.43256
2017	2	1768.21	28151	29.8	80.59	505.11	2.73232	153.214	0.223882	8.64235	0.382326	49777000	0.611375	0.72717	1.4375	1.53078	2.00223	1.97573	0.567417	2.48084
2018	2	1429.64	27784	30.8	79.62	500.59	2.52285	165.931	0.203121	8.81098	0.390204	39721000	0.500774	2.49472	1.80314	1.56042	2.33592	0.514701	0.569988	2.55798
2019	2	1431.31	25842	33.8	87.82	548.14	2.64568	166.76	0.189031	8.96588	0.418508	36988000	0.624134	0.274356	1.60848	0.858728	1.83742	0.24344	0.573349	2.4522
2003	3	1196.09	146727	9	492.56	1049.92	2.75929	101.314	0.647572	4.57846	0.283987	175499000	0.991479	0.580469	2.17459	3.02913	2.32892	0.871719	0.618523	2.2781
2004	3	1889.31	176702	10.2	461.8	953.85	2.84767	117.45	0.746661	4.81707	0.282388	333845000	0.462505	0.820275	1.09645	2.4936	1.14011	0.789783	0.624011	2.39219
2005	3	1507.98	218511	11	371.2	921.26	2.45035	128.02	0.633962	5.12583	0.282958	329511000	0.492333	0.768881	1.04008	3.5696	1.89164	1.41444	0.621598	2.48266
2006	3	1913.33	238431	12.8	148.62	551.43	2.21406	125.204	0.599933	5.55422	0.282773	4.56196e+08	0.72767	0.85431	1.39259	2.45013	1.05855	0.761478	0.60664	2.42844
2007	3	1398.8	278947	18.1	142.97	535.99	3.30153	132.34	0.513858	6.01634	0.271307	3.90191e+08	0.45812	0.780448	1.16907	3.90174	1.97988	0.683112	0.609028	2.42693
2008	3	1792.83	240758	18.1	144.52	560.28	3.05762	180.512	0.522019	6.1525	0.289518	431637000	1.09637	1.07073	0.974749	2.40027	1.80044	0.398392	0.610222	2.34265
2009	3	1841.83	224471	20.1	148.81	584.2	2.79299	146.215	0.501456	6.39456	0.295752	413438000	0.508933	1.01606	1.33115	1.89657	1.45989	0.781471	0.60664	2.39877
2010	3	1766.2	212151	20.5	150.9	590.5	3.19357	145.63	0.470779	6.60355	0.299507	374702000	0.949968	0.758483	0.87495	1.79751	1.46098	1.40661	0.580487	2.33842
2011	3	1643.59	199296	22.5	147.23	591.6	3.05553	166.746	0.459312	6.91956	0.306644	327560000	0.171586	0.691723	1.1206	1.67088	1.74965	0.652915	0.582756	2.30665
2012	3	1570.09	204314	24.1	151.85	592.19	3.61932	172.582	0.444041	7.25859	0.320668	320791000	0.526104	0.606574	0.869542	2.14353	1.35184	0.877879	0.584547	2.44101
2013	3	1443.97	204314	25.3	155.09	605.28	3.62401	165.161	0.434533	7.5497	0.423352	295023000	0.396856	1.40932	0.707729	1.77056	1.23066	1.20654	0.591115	2.50359
2014	3	1302.47	221088	27.9	152.69	642.75	3.38857	152.279	0.409395	7.74857	0.414786	2.87961e+08	0.858928	0.794106	1.01151	1.12192	1.86558	2.03263	0.586316	2.32341
2015	3	1302.47	221089	30.6	164.61	688.34	2.88424	153.192	0.388901	7.92625	0.420167	287961000	0.753103	1.06172	2.25234	1.20888	1.14461	0.580167	0.592301	2.26083
2016	3	1152.98	185635	32.7	167.89	655.98	2.68451	145.226	0.374776	2.72654	0.427939	214033000	0.879393	1.13003	1.50694	1.7633	0.904314	0.683807	0.598991	2.43312
2017	3	1173.99	186203	29.8	80.59	505.11	2.73232	153.214	0.347514	6.9069	0.443506	2.186e+08	0.593743	0.686196	1.26307	1.41431	1.71423	1.73766	0.606595	2.51242
2018	3	1398.32	151277	30.8	79.62	500.59	2.52285	165.931	0.300905	7.66552	0.480992	211533000	0.522312	1.21237	0.924225	1.58341	2.28653	0.441964	0.614623	2.54735
2019	3	1319.89	142904	33.8	87.82	548.14	2.64568	166.76	0.245656	7.75468	0.484208	1.88617e+08	0.54849	0.235794	1.32398	1.2384	1.30063	0.256957	0.617651	2.49077
2003	4	1694.27	5953	9	492.56	1049.92	2.75929	101.314	0.421192	4.11348	0.490957	10086000	1.85716	1.6875	2.32677	1.66712	1.45111	0.65737	0.181335	2.48152
2004	4	1811.25	5600	10.2	461.8	953.85	2.84767	117.45	0.418831	3.92199	0.45	10143000	1.33086	2.192	2.10684	1.46961	1.53059	0.757021	0.183752	2.42489
2005	4	1913.89	5110	11	371.2	921.26	2.45035	128.02	0.370236	4.11891	0.444938	9780000	0.99853	1.63978	1.78242	1.66554	1.56396	1.09133	0.174081	2.58007
2006	4	1946.49	4747	12.8	148.62	551.43	2.21406	125.204	0.349731	4.57377	0.455902	9240000	1.45061	1.91615	1.59303	1.89857	0.96002	0.773244	0.172872	2.50273
2007	4	1536.83	5376	18.1	142.97	535.99	3.30153	132.34	0.352667	4.90819	0.471666	8262000	1.27075	0.981421	1.91996	1.82704	1.71162	1.11882	0.172872	2.51257
2008	4	2151.26	3537	18.1	144.52	560.28	3.05762	180.512	0.334347	4.84982	0.442756	7609000	1.13597	1.30964	2.76551	2.06081	1.91967	0.484283	0.172893	2.49022
2009	4	2288.88	3832	20.1	148.81	584.2	2.79299	146.215	0.272324	5.07729	0.429476	8771000	1.37972	1.31732	2.25409	2.42421	1.60847	0.579976	0.171663	2.5094
2010	4	2142.46	3636	20.5	150.9	590.5	3.19357	145.63	0.254777	5.24194	0.420731	7.79e+06	2.04237	1.72742	1.52977	3.77302	1.36724	1.48356	0.169608	2.38327
2011	4	2300.6	3666	22.5	147.23	591.6	3.05553	166.746	0.252957	5.49	0.41735	8434000	0.539753	0.973906	4.20692	1.87114	1.87748	0.68892	0.170938	2.41512
2012	4	2234.57	3598	24.1	151.85	592.19	3.61932	172.582	0.248583	5.65991	0.418389	8.04e+06	1.45388	1.94666	1.67951	1.56636	2.53123	1.43712	0.171543	2.48501
2013	4	2199.12	3415	25.3	155.09	605.28	3.62401	165.161	0.243163	5.95742	0.470413	7.51e+06	1.16412	2.18255	3.04804	1.33053	1.09557	0.785864	0.171941	2.54116
2014	4	2204.61	3431	27.9	152.69	642.75	3.38857	152.279	0.230621	6.05717	0.466578	7564000	1.40915	1.88857	1.81888	3.1892	1.45691	1.14584	0.172872	2.37856
2015	4	2281.69	3511	30.6	164.61	688.34	2.88424	153.192	0.230084	6.25767	0.527487	8011000	1.63755	2.38954	3.52379	2.25308	1.63536	0.801558	0.170973	2.33951
2016	4	2090.06	3620	32.7	167.89	655.98	2.68451	145.226	0.215709	6.7077	0.552798	7.566e+06	2.96269	2.53049	3.34974	3.65539	0.804402	1.71811	0.171806	2.48593
2017	4	2168.27	3738	29.8	80.59	505.11	2.73232	153.214	0.209365	6.96593	0.60285	8105000	1.44863	1.44632	3.0265	1.86258	2.83354	1.20705	0.172556	2.51351
2018	4	1551.85	5960	30.8	79.62	500.59	2.52285	165.931	0.193937	8.14934	0.66986	9249000	1.48735	1.73181	1.39324	1.83937	1.61705	0.748145	0.175557	2.55059
2019	4	2368.73	6555	33.8	87.82	548.14	2.64568	166.76	0.176094	8.51123	0.677314	15527000	1.27096	1.49818	2.19625	2.25067	1.14921	0.452054	0.176807	2.44277
2003	5	1088.4	36834	9	492.56	1049.92	2.75929	101.314	0.358717	4.06178	0.411657	40090000	1.13436	0.722964	1.59497	4.20739	1.71	0.755087	0.310582	2.276
2004	5	2010.76	25657	10.2	461.8	953.85	2.84767	117.45	0.44207	4.21232	0.402328	51590000	0.751312	1.05472	1.52376	1.05193	1.44864	0.702758	0.306885	2.46879
2005	5	1352.51	29911	11	371.2	921.26	2.45035	128.02	0.473941	4.41026	0.398154	40455000	0.804304	0.810471	1.04881	2.68382	2.1391	1.27263	0.303927	2.55292
2006	5	1672.37	29243	12.8	148.62	551.43	2.21406	125.204	0.453398	4.63901	0.39847	4.8905e+07	1.07406	1.09022	1.38231	2.82573	1.08238	0.84069	0.303187	2.49126
2007	5	1195.46	34985	18.1	142.97	535.99	3.30153	132.34	0.392647	5.39757	0.421276	4.1823e+07	0.663092	0.585034	1.04118	3.4208	1.68894	1.27447	0.303927	2.51462
2008	5	1890.44	30934	18.1	144.52	560.28	3.05762	180.512	0.406108	5.75118	0.406123	58479000	1.0134	0.927448	1.54748	1.87964	2.92069	0.460713	0.304666	2.43489
2009	5	1991.62	30541	20.1	148.81	584.2	2.79299	146.215	0.395746	6.225	0.414699	60826000	0.533087	0.881165	1.40014	2.2057	1.2581	0.966411	0.303927	2.47875
2010	5	1943.42	30667	20.5	150.9	590.5	3.19357	145.63	0.362474	6.69339	0.413082	5.9599e+07	1.52684	0.830019	0.997958	2.30309	1.43533	1.59412	0.291429	2.30719
2011	5	1994.62	29949	22.5	147.23	591.6	3.05553	166.746	0.343751	7.01973	0.410442	59737000	0.189618	0.607452	2.14051	2.30962	2.34179	0.565144	0.29069	2.35954
2012	5	1992.82	28143	24.1	151.85	592.19	3.61932	172.582	0.334808	7.32149	0.409948	56084000	0.560366	0.782154	0.711552	1.82618	2.08048	1.05841	0.291725	2.48989
2013	5	1824.03	27215	25.3	155.09	605.28	3.62401	165.161	0.324369	7.46665	0.553814	49641000	0.37411	1.2523	1.49954	1.92363	0.923958	1.10368	0.291876	2.39966
2014	5	1812.94	26703	27.9	152.69	642.75	3.38857	152.279	0.304382	7.68764	0.55164	48411000	1.22424	0.821471	1.50783	2.52195	2.02984	1.2631	0.294836	2.31736
2015	5	1964.65	26024	30.6	164.61	688.34	2.88424	153.192	0.293018	7.87903	0.551281	51128000	0.893323	1.09216	3.29783	1.98637	1.67477	0.592787	0.297203	2.29337
2016	5	1966.62	27083	32.7	167.89	655.98	2.68451	145.226	0.276516	7.86855	0.547671	53262000	1.32241	1.26714	2.282	2.47092	0.675195	1.28425	0.299201	2.4276
2017	5	1904.07	30138	29.8	80.59	505.11	2.73232	153.214	0.247212	7.68617	0.546783	57385000	0.733883	0.704209	1.64493	1.21927	2.1654	2.05743	0.301583	2.44232
2018	5	1638.6	36217	30.8	79.62	500.59	2.52285	165.931	0.220276	7.92513	0.541544	59345000	0.599775	2.28892	1.44524	1.71776	2.213	0.569403	0.304395	2.57886
2019	5	1764.75	37157	33.8	87.82	548.14	2.64568	166.76	0.152017	7.99802	0.542616	65573000	0.575295	0.475726	1.29259	0.974442	1.36885	0.394783	0.306822	2.4665
2003	6	879.571	159505	9	492.56	1049.92	2.75929	101.314	0.687414	3.21684	0.291537	140296000	1.05432	0.663626	2.31297	2.74515	1.96236	0.678701	0.855243	2.28508
2004	6	2043.71	162809	10.2	461.8	953.85	2.84767	117.45	0.789594	3.67177	0.302553	3.32734e+08	0.485651	0.969079	1.16958	1.97635	1.30172	0.740213	0.889003	2.35906
2005	6	1609.41	189028	11	371.2	921.26	2.45035	128.02	0.640173	3.75813	0.301813	304224000	0.683328	1.13551	1.33573	2.97266	2.56177	1.7172	0.876726	2.459
2006	6	1991.83	195387	12.8	148.62	551.43	2.21406	125.204	0.615222	3.96819	0.303011	389177000	0.815198	0.961816	1.642	2.13381	0.865699	0.80844	0.921846	2.42079
2007	6	1207.89	264560	18.1	142.97	535.99	3.30153	132.34	0.563721	3.90963	0.284838	319560000	0.600152	1.01225	1.20534	3.75791	1.67762	0.563002	0.855243	2.40382
2008	6	2059.39	200138	18.1	144.52	560.28	3.05762	180.512	0.581088	4.37824	0.300329	4.12162e+08	1.13296	1.02799	1.02265	2.18179	1.91013	0.447169	0.855243	2.32356
2009	6	1946.65	193082	20.1	148.81	584.2	2.79299	146.215	0.543222	4.66948	0.302792	375864000	0.644303	1.04168	1.13136	2.20561	1.34597	0.561933	0.851151	2.36093
2010	6	1989.33	184835	20.5	150.9	590.5	3.19357	145.63	0.51252	4.89565	0.302954	3.67698e+08	1.03735	0.907612	0.923147	2.09515	1.35245	1.15991	0.778926	2.31623
2011	6	1958.34	183531	22.5	147.23	591.6	3.05553	166.746	0.507837	5.13932	0.305249	359417000	0.199636	0.890411	1.26544	1.2901	1.4416	0.680043	0.77946	2.32682
2012	6	1890.11	182398	24.1	151.85	592.19	3.61932	172.582	0.482205	5.46384	0.316748	344753000	0.594355	0.731201	0.907337	1.60197	1.47748	0.948668	0.781403	2.44172
2013	6	1770.82	173904	25.3	155.09	605.28	3.62401	165.161	0.474876	5.6678	0.32402	307953000	0.481253	1.27333	0.849692	1.82229	1.13669	1.47979	0.78928	2.49971
2014	6	1616.19	163668	27.9	152.69	642.75	3.38857	152.279	0.450036	5.86464	0.327382	2.64519e+08	1.03117	0.935411	1.21285	1.16322	1.83668	1.86449	0.800225	2.30154
2015	6	1780.96	117041	30.6	164.61	688.34	2.88424	153.192	0.436808	5.96769	0.342429	2.08445e+08	0.834597	1.15257	2.22035	1.42589	1.1988	0.585423	0.780886	2.28017
2016	6	1773.85	119090	32.7	167.89	655.98	2.68451	145.226	0.42792	6.10653	0.345539	2.11248e+08	1.16255	1.2411	1.87006	2.06835	0.921186	0.766821	0.789781	2.43246
2017	6	1781.09	118688	29.8	80.59	505.11	2.73232	153.214	0.395562	4.96778	0.356671	2.11394e+08	0.77096	0.873738	1.72427	1.49601	1.98484	1.89536	0.799822	2.49771
2018	6	1566.63	144653	30.8	79.62	500.59	2.52285	165.931	0.352162	6.28751	0.412872	226618000	0.517181	1.7321	0.911986	1.59929	2.14314	0.612822	0.811148	2.55857
2019	6	1561.12	139582	33.8	87.82	548.14	2.64568	166.76	0.258235	6.37391	0.423947	217904000	0.723933	0.335239	1.47383	1.4277	1.29684	0.251142	0.816268	2.50994
2003	7	1890.95	14700	9	492.56	1049.92	2.75929	101.314	0.147216	3.01779	0.556103	27797000	1.39926	0.879372	1.78999	3.10915	1.39206	0.604629	0.613497	2.3168
2004	7	2359.12	12901	10.2	461.8	953.85	2.84767	117.45	0.157029	2.92585	0.57625	3.0435e+07	0.835036	1.35866	2.04662	1.08626	1.35422	0.689314	0.630246	2.47278
2005	7	2307.14	11363	11	371.2	921.26	2.45035	128.02	0.111996	2.97308	0.513023	2.6216e+07	0.847334	1.0665	0.981613	2.44664	2.02069	1.37045	0.6587	2.59522
2006	7	2596.5	10575	12.8	148.62	551.43	2.21406	125.204	0.105783	3.04428	0.500882	27458000	1.33076	1.14295	0.950655	2.19333	1.25154	0.931778	0.678617	2.54794
2007	7	1949.26	13007	18.1	142.97	535.99	3.30153	132.34	0.103696	3.32135	0.521002	25354000	1.05419	0.682122	1.03098	2.30216	1.7214	1.08994	0.698535	2.56178
2008	7	2840.81	9077	18.1	144.52	560.28	3.05762	180.512	0.108144	3.48859	0.512456	25786000	0.865593	0.945904	1.87815	1.83674	2.13389	0.3302	0.710941	2.5011
2009	7	2519.07	8864	20.1	148.81	584.2	2.79299	146.215	0.0883799	3.59112	0.49111	2.2329e+07	0.766876	1.13257	1.78573	1.73897	1.26009	0.470856	0.723712	2.54151
2010	7	2650.18	7987	20.5	150.9	590.5	3.19357	145.63	0.084259	3.79074	0.492857	21167000	1.60886	1.04225	1.13101	2.91467	1.42171	1.70519	0.80999	2.32762
2011	7	2642.02	12012	22.5	147.23	591.6	3.05553	166.746	0.100331	4.76571	0.484026	31736000	0.218306	0.646922	2.46749	2.11145	2.16308	0.509064	0.657918	2.44825
2012	7	2394.47	12513	24.1	151.85	592.19	3.61932	172.582	0.0963375	5.04332	0.485366	29962000	0.735474	1.14553	0.982792	1.37645	2.01344	1.09316	0.661599	2.58528
2013	7	2259.18	11984	25.3	155.09	605.28	3.62401	165.161	0.0924875	5.34207	0.612698	27074000	0.482149	1.5182	1.36202	2.14712	0.92328	1.10005	0.665007	2.41689
2014	7	2296.95	12349	27.9	152.69	642.75	3.38857	152.279	0.0869257	5.52337	0.607915	28365000	1.5529	0.938682	1.36369	2.30155	1.70744	1.08165	0.672433	2.39545
2015	7	2367.42	12721	30.6	164.61	688.34	2.88424	153.192	0.0827233	5.75102	0.607715	30116000	1.17061	1.3347	3.29803	1.86324	1.34884	0.643654	0.680647	2.39166
2016	7	2213.03	12674	32.7	167.89	655.98	2.68451	145.226	0.0765188	6.00525	0.606785	2.8048e+07	1.58097	1.47469	2.27282	3.18521	0.745413	1.34678	0.687549	2.43726
2017	7	2153.97	12769	29.8	80.59	505.11	2.73232	153.214	0.0693861	6.23628	0.609061	27504000	0.852526	1.03708	1.2975	1.09213	2.35493	1.40662	0.695963	2.44998
2018	7	1431.17	13526	30.8	79.62	500.59	2.52285	165.931	0.0606965	7.115	0.67437	19358000	0.830504	1.78952	1.10289	2.2745	2.36874	0.855862	0.706632	2.65179
2019	7	1508.72	14216	33.8	87.82	548.14	2.64568	166.76	0.052553	7.28385	0.676051	21448000	0.812042	0.674767	1.73016	0.961343	1.07311	0.26745	0.715509	2.50688
2003	8	1502.34	54859	9	492.56	1049.92	2.75929	101.314	0.216604	6.1033	0.304026	82417000	0.951468	0.575073	1.93066	3.00604	2.36187	0.729643	0.733309	2.23576
2004	8	2040.22	65193	10.2	461.8	953.85	2.84767	117.45	0.240095	6.47148	0.305025	1.33008e+08	0.378163	0.789244	0.912688	2.3332	1.05278	0.844249	0.744254	2.37362
2005	8	1578.93	69679	11	371.2	921.26	2.45035	128.02	0.185646	6.75435	0.308633	110018000	0.415586	0.644432	1.00174	3.63186	1.97752	1.42752	0.744254	2.45148
2006	8	1848.68	74205	12.8	148.62	551.43	2.21406	125.204	0.193591	7.03964	0.318081	137181000	0.613483	0.815977	1.84795	2.08312	0.911519	0.656959	0.744254	2.40929
2007	8	1232.76	92399	18.1	142.97	535.99	3.30153	132.34	0.174984	7.04358	0.415973	1.13906e+08	0.42151	0.604052	1.06809	3.70284	2.29169	0.805924	0.747902	2.40411
2008	8	1555.92	90531	18.1	144.52	560.28	3.05762	180.512	0.166334	7.42877	0.440041	140859000	0.950828	1.05736	1.05644	2.45203	1.64721	0.401001	0.747902	2.31774
2009	8	1885.41	92155	20.1	148.81	584.2	2.79299	146.215	0.161262	8.05431	0.456652	173750000	0.413359	1.01701	1.27012	1.58085	1.32405	0.912018	0.751551	2.38008
2010	8	1807.49	88622	20.5	150.9	590.5	3.19357	145.63	0.147751	8.34955	0.488985	160183000	0.848108	0.688269	0.789464	1.75693	1.38674	1.34727	0.772346	2.33219
2011	8	1773.03	88123	22.5	147.23	591.6	3.05553	166.746	0.142788	8.75	0.50611	156245000	0.159567	0.646594	0.956392	1.72504	1.80122	0.635096	0.77344	2.32092
2012	8	1554.89	69082	24.1	151.85	592.19	3.61932	172.582	0.139709	10.126	0.570894	107415000	0.477076	0.476294	0.836459	2.31982	1.32902	0.908979	0.774535	2.45981
2013	8	1508.36	68715	25.3	155.09	605.28	3.62401	165.161	0.136544	10.5235	0.554763	1.03647e+08	0.350123	1.45277	0.633833	1.8885	1.52226	1.09977	0.781467	2.48151
2014	8	1679.25	54931	27.9	152.69	642.75	3.38857	152.279	0.132992	10.7194	0.551569	9.2243e+07	0.772928	0.767191	0.9056	1.19337	1.64282	1.83133	0.787669	2.33223
2015	8	2006	41809	30.6	164.61	688.34	2.88424	153.192	0.134916	11.0489	0.549027	83869000	0.742499	0.906068	2.06816	1.0284	1.23563	0.616588	0.794965	2.28091
2016	8	1974.08	42161	32.7	167.89	655.98	2.68451	145.226	0.13557	37.5767	0.546135	83229000	0.751521	1.04687	1.53702	1.73874	1.13327	0.638951	0.805545	2.45591
2017	8	1786.47	36487	29.8	80.59	505.11	2.73232	153.214	0.11967	9.87285	0.540854	6.5183e+07	0.473178	0.570725	1.0919	1.72103	1.58868	1.4436	0.812806	2.50219
2018	8	1416.84	64073	30.8	79.62	500.59	2.52285	165.931	0.109896	9.21892	0.496061	9.0781e+07	0.534696	1.06443	0.932155	1.64923	2.62884	0.537321	0.822364	2.50499
2019	8	1410.91	61121	33.8	87.82	548.14	2.64568	166.76	0.111645	9.24928	0.500696	86236000	0.570182	0.277716	1.24435	1.46517	1.74651	0.286128	0.828165	2.42458
2003	9	802.282	13585	9	492.56	1049.92	2.75929	101.314	0.160117	6.60494	0.457459	10899000	1.06162	0.599708	1.95555	3.34413	1.65553	0.704643	0.998774	2.32581
2004	9	2471.84	11415	10.2	461.8	953.85	2.84767	117.45	0.206061	6.03766	0.380531	28216000	0.470697	0.887678	1.30955	1.58528	1.08988	0.614021	0.878143	2.39445
2005	9	1672.1	12946	11	371.2	921.26	2.45035	128.02	0.173369	5.94179	0.426985	21647000	0.643218	0.947225	1.08197	3.16603	1.9481	1.40397	0.882012	2.49931
2006	9	1968.73	13593	12.8	148.62	551.43	2.21406	125.204	0.169205	6.08409	0.424773	26761000	1.10958	1.06113	1.39281	2.33057	0.849946	0.877265	0.882012	2.44831
2007	9	978.723	14758	18.1	142.97	535.99	3.30153	132.34	0.139235	6.28301	0.426926	14444000	0.661731	0.694656	1.09195	3.84566	1.9093	0.695863	0.88588	2.45356
2008	9	2155.73	12470	18.1	144.52	560.28	3.05762	180.512	0.130792	6.42425	0.420826	26882000	1.16587	0.890851	1.21966	2.40872	1.944	0.321606	0.88588	2.38131
2009	9	2260.49	10845	20.1	148.81	584.2	2.79299	146.215	0.124409	6.74384	0.422729	2.4515e+07	0.550199	0.926208	1.50347	2.06683	1.41319	0.687675	0.889749	2.43684
2010	9	2049.05	10744	20.5	150.9	590.5	3.19357	145.63	0.118862	6.8277	0.417593	22015000	1.35294	0.778097	0.978693	2.05801	1.23363	1.73417	0.904062	2.35231
2011	9	2089.71	10289	22.5	147.23	591.6	3.05553	166.746	0.118863	6.96035	0.418382	21501000	0.180093	0.621311	1.54207	1.55348	1.89403	0.645781	0.901703	2.37936
2012	9	1793.61	10645	24.1	151.85	592.19	3.61932	172.582	0.116949	7.38627	0.433002	19093000	0.625539	0.738432	0.941962	1.58766	1.81717	0.966994	0.905186	2.50739
2013	9	1741.07	10636	25.3	155.09	605.28	3.62401	165.161	0.121657	7.43611	0.500185	18518000	0.405704	1.26694	1.28173	1.63532	0.884932	1.41111	0.912152	2.50745
2014	9	1913.26	11067	27.9	152.69	642.75	3.38857	152.279	0.132399	7.45532	0.49229	21174000	1.13374	0.776747	1.4079	1.47302	1.74476	1.34115	0.919118	2.3119
2015	9	2031.93	18950	30.6	164.61	688.34	2.88424	153.192	0.211238	8.67044	0.575361	3.8505e+07	0.852506	1.16652	3.0194	1.43154	1.52927	0.566539	0.927632	2.28652
2016	9	1932.47	19414	32.7	167.89	655.98	2.68451	145.226	0.210886	8.88937	0.567207	37517000	1.24142	1.32247	1.86906	1.89769	0.821317	0.833781	0.624729	2.43131
2017	9	1997.66	19206	29.8	80.59	505.11	2.73232	153.214	0.19713	9.00965	0.571523	38367000	0.709291	0.872436	1.58328	1.42224	1.77229	2.07616	0.630333	2.531
2018	9	1570.09	21288	30.8	79.62	500.59	2.52285	165.931	0.183663	7.92169	0.497044	3.3424e+07	0.545252	2.56465	1.26867	1.58031	2.1442	0.58345	0.630785	2.55306
2019	9	1528.86	22938	33.8	87.82	548.14	2.64568	166.76	0.173324	7.96938	0.496878	35069000	0.622188	0.334813	1.50055	0.845101	1.29079	0.21104	0.630875	2.47592
2003	10	1169.32	7985	9	492.56	1049.92	2.75929	101.314	0.304428	4.01569	0.364078	9.337e+06	2.07765	2.11301	3.09938	0.908648	1.37688	0.688089	0.147854	2.33505
2004	10	1350.11	8026	10.2	461.8	953.85	2.84767	117.45	0.300758	4.09836	0.363076	10836000	1.62415	2.72261	2.31801	1.55088	1.28853	1.05161	0.146834	2.23783
2005	10	1366.68	7958	11	371.2	921.26	2.45035	128.02	0.260625	4.33858	0.36622	10876000	0.959576	1.93501	1.19135	1.9082	1.48544	0.914448	0.142755	2.41136
2006	10	1512.35	7733	12.8	148.62	551.43	2.21406	125.204	0.24	4.45669	0.363543	11695000	1.71582	3.07555	1.70444	1.64507	0.666288	0.937926	0.141735	2.31444
2007	10	1179.21	9514	18.1	142.97	535.99	3.30153	132.34	0.245684	4.67888	0.355707	11219000	1.56511	0.909087	2.22066	1.69563	1.66704	1.4786	0.142755	2.32752
2008	10	1608.2	7777	18.1	144.52	560.28	3.05762	180.512	0.232323	4.56716	0.338026	1.2507e+07	1.24335	1.55156	4.60658	2.47303	1.94868	0.583098	0.142755	2.31912
2009	10	1843.38	7253	20.1	148.81	584.2	2.79299	146.215	0.22643	4.74016	0.328419	13370000	1.587	1.50635	1.94292	2.70502	2.3558	0.729896	0.142755	2.3485
2010	10	2035.77	7324	20.5	150.9	590.5	3.19357	145.63	0.215272	5.10282	0.330008	1.491e+07	2.27025	2.08839	1.39068	3.59087	1.47453	1.36604	0.138676	2.22256
2011	10	2051.84	7619	22.5	147.23	591.6	3.05553	166.746	0.20132	5.37931	0.327663	15633000	0.744153	1.19325	6.38259	1.75771	1.93871	0.769446	0.137555	2.25569
2012	10	2043.9	7562	24.1	151.85	592.19	3.61932	172.582	0.193023	5.7362	0.328834	15456000	2.2871	2.13067	2.60567	1.07721	3.36816	1.34	0.137963	2.29043
2013	10	2005.36	7654	25.3	155.09	605.28	3.62401	165.161	0.189709	6.01482	0.385779	15349000	1.55669	2.38639	4.69042	0.794514	1.03314	0.771231	0.138269	2.36922
2014	10	2042.97	7749	27.9	152.69	642.75	3.38857	152.279	0.180833	6.14327	0.38436	1.5831e+07	1.43142	2.5082	2.97973	3.70567	1.7879	1.44497	0.138982	2.23857
2015	10	2258.61	7575	30.6	164.61	688.34	2.88424	153.192	0.178853	6.3829	0.402258	17109000	1.95584	3.10987	4.29294	2.30205	2.06081	0.912015	0.14194	2.18233
2016	10	2121.56	7568	32.7	167.89	655.98	2.68451	145.226	0.168372	6.61076	0.433187	16056000	3.76263	3.46474	4.09471	2.80776	0.753001	1.94982	0.142488	2.35188
2017	10	2223.83	7403	29.8	80.59	505.11	2.73232	153.214	0.162273	6.60574	0.493244	1.6463e+07	1.79545	1.68421	4.01053	1.37834	2.75047	1.33681	0.143046	2.35708
2018	10	1887.49	6364	30.8	79.62	500.59	2.52285	165.931	0.144431	8.61451	0.631682	12012000	2.35757	2.04699	1.61602	2.02324	1.05197	0.670566	0.145392	2.42244
2019	10	2023.19	6253	33.8	87.82	548.14	2.64568	166.76	0.129324	8.47313	0.631581	12651000	1.25067	2.19866	2.47089	3.1801	1.20744	0.570474	0.146828	2.30666
2003	11	1257.2	23278	9	492.56	1049.92	2.75929	101.314	0.55428	4.57343	0.478563	29265000	1.4405	1.04142	2.37621	2.65586	1.60956	0.803278	0.33656	2.37522
2004	11	2290.88	20864	10.2	461.8	953.85	2.84767	117.45	0.590281	4.78971	0.466428	4.7797e+07	0.866823	1.52318	1.75479	1.45459	2.0185	0.537125	0.344348	2.44756
2005	11	1855.67	21548	11	371.2	921.26	2.45035	128.02	0.506074	4.89457	0.455224	39986000	0.979389	1.31659	1.32214	2.22999	2.13412	1.89925	0.341567	2.57705
2006	11	2320.1	17982	12.8	148.62	551.43	2.21406	125.204	0.500281	5.47186	0.450494	41720000	1.26186	1.1944	1.06808	2.45686	1.25699	1.14332	0.339341	2.52358
2007	11	2467.45	17005	18.1	142.97	535.99	3.30153	132.34	0.430655	5.96877	0.460854	41959000	1.07729	0.870798	1.37304	2.47779	1.75273	0.61165	0.338785	2.48415
2008	11	2623.46	18075	18.1	144.52	560.28	3.05762	180.512	0.435167	5.97057	0.435045	47419000	0.904438	1.17654	1.66205	2.40877	2.30662	0.485159	0.338785	2.42923
2009	11	3431.43	18047	20.1	148.81	584.2	2.79299	146.215	0.441803	6.39744	0.432788	6.1927e+07	0.89905	1.34883	1.75827	1.80311	1.66764	0.534737	0.33656	2.44796
2010	11	2877.19	17124	20.5	150.9	590.5	3.19357	145.63	0.414721	6.75836	0.427586	49269000	1.60583	1.17627	1.19078	3.18286	1.53202	1.89777	0.312528	2.35555
2011	11	3150.22	15085	22.5	147.23	591.6	3.05553	166.746	0.392749	7.00067	0.431174	47521000	0.266782	0.812479	2.45955	1.47644	2.04972	0.754741	0.313752	2.39182
2012	11	2973.17	17068	24.1	151.85	592.19	3.61932	172.582	0.384535	7.428	0.429167	50746000	0.778188	1.287	1.0074	1.52674	2.01123	1.10029	0.314364	2.50963
2013	11	2650.11	16971	25.3	155.09	605.28	3.62401	165.161	0.368651	7.87572	0.6521	44975000	0.660585	1.66356	1.53691	1.89338	1.21667	1.09896	0.315529	2.45512
2014	11	2716.39	17009	27.9	152.69	642.75	3.38857	152.279	0.357825	8.12739	0.646551	4.6203e+07	1.55674	1.06621	1.30894	2.23579	1.90662	1.25541	0.311158	2.35995
2015	11	2805.07	10778	30.6	164.61	688.34	2.88424	153.192	0.318016	8.10625	0.643911	30233000	1.29581	1.61363	2.8613	1.73927	1.39819	0.765254	0.313876	2.34533
2016	11	4179.27	11848	32.7	167.89	655.98	2.68451	145.226	0.320288	8.29093	0.637117	49516000	1.65206	1.77321	2.41873	3.45196	0.893208	1.32917	0.308847	2.48039
2017	11	3934.75	12015	29.8	80.59	505.11	2.73232	153.214	0.31425	8.43952	0.644591	47276000	1.00536	0.970459	1.47592	1.38868	2.44254	1.61268	0.319488	2.44084
2018	11	1662.77	14281	30.8	79.62	500.59	2.52285	165.931	0.286497	8.03812	0.596599	23746000	0.87547	2.05743	1.24347	1.81304	1.94404	0.861621	0.31308	2.59471
2019	11	1692.39	16817	33.8	87.82	548.14	2.64568	166.76	0.252696	8.18712	0.599674	28461000	0.907166	0.674631	1.76554	1.18165	1.37668	0.207528	0.315384	2.51884
2003	12	2446.31	1248	9	492.56	1049.92	2.75929	101.314	0.10026	5.17205	0.540459	3053000	1.57957	0.768368	1.67826	3.4889	1.34719	0.563666	0.729537	2.32436
2004	12	2377.8	892	10.2	461.8	953.85	2.84767	117.45	0.0969445	4.78859	0.509636	2121000	1.31111	1.56241	2.18241	0.808299	1.04554	0.564638	0.723606	2.46307
2005	12	2482.76	696	11	371.2	921.26	2.45035	128.02	0.0708322	4.81336	0.509528	1.728e+06	0.840074	0.955115	1.0318	2.30776	2.06456	1.30166	0.747331	2.68648
2006	12	2568.36	1024	12.8	148.62	551.43	2.21406	125.204	0.0666822	4.68627	0.509216	2630000	1.26304	0.986836	0.901447	2.63264	0.982061	1.10397	0.747331	2.56743
2007	12	1913.9	1266	18.1	142.97	535.99	3.30153	132.34	0.0596523	4.92811	0.555194	2423000	0.991884	0.461446	1.14352	2.66252	1.38184	1.26747	0.753262	2.60931
2008	12	2661.83	896	18.1	144.52	560.28	3.05762	180.512	0.0581773	4.76647	0.531103	2385000	0.958952	0.844905	1.47327	1.36754	2.88541	0.385692	0.759193	2.55548
2009	12	2580.13	936	20.1	148.81	584.2	2.79299	146.215	0.0587212	5.03075	0.540812	2415000	0.721454	0.75755	2.29984	2.774	1.55323	0.457651	0.765125	2.53748
2010	12	2649.47	756	20.5	150.9	590.5	3.19357	145.63	0.0533908	5.07756	0.540124	2003000	1.81304	0.993712	0.862923	2.77944	1.33799	1.33592	0.810795	2.32767
2011	12	2215.25	3331	22.5	147.23	591.6	3.05553	166.746	0.0978179	5.40109	0.541663	7379000	0.212464	0.552412	2.7412	2.18238	2.09616	0.528125	0.541316	2.44284
2012	12	1885.39	4092	24.1	151.85	592.19	3.61932	172.582	0.0986393	5.31494	0.531206	7715000	0.626684	0.987781	0.797186	1.9115	2.247	1.06407	0.542109	2.53663
2013	12	2110.66	4211	25.3	155.09	605.28	3.62401	165.161	0.101765	5.84535	0.627121	8888000	0.478309	1.45344	1.58777	1.80437	1.13413	1.02022	0.54532	2.3541
2014	12	2286.51	3766	27.9	152.69	642.75	3.38857	152.279	0.103968	6.0852	0.635468	8611000	1.43872	0.733457	1.43796	2.58442	2.17705	1.05725	0.550506	2.37629
2015	12	2364.88	3889	30.6	164.61	688.34	2.88424	153.192	0.105375	6.38275	0.638404	9197000	1.20968	1.34017	3.75737	1.55499	1.41682	0.663617	0.558656	2.35525
2016	12	2570.76	3872	32.7	167.89	655.98	2.68451	145.226	0.101373	6.56168	0.640021	9954000	1.80856	1.58515	2.45082	3.87081	0.92125	1.89924	0.562114	2.31968
2017	12	2920.79	3977	29.8	80.59	505.11	2.73232	153.214	0.0899344	6.18204	0.640516	1.1616e+07	0.995796	0.905433	1.74132	1.12793	2.63589	1.32441	0.568437	2.41189
2018	12	1562.98	3771	30.8	79.62	500.59	2.52285	165.931	0.0796324	6.74286	0.65121	5894000	0.822447	1.44286	0.954562	1.35111	2.41339	0.555516	0.577204	2.65273
2019	12	1578.12	4333	33.8	87.82	548.14	2.64568	166.76	0.0773464	6.65339	0.650323	6838000	0.699964	0.715115	1.75559	1.16634	1.0862	0.359891	0.583107	2.44374
2003	13	1093.09	121704	9	492.56	1049.92	2.75929	101.314	0.713506	4.56257	0.367315	1.33033e+08	0.952397	0.663686	1.8259	3.11257	2.51027	0.80983	0.584449	2.24075
2004	13	1940.58	128704	10.2	461.8	953.85	2.84767	117.45	0.736654	4.7866	0.366784	2.49761e+08	0.368327	0.865921	0.924298	2.36762	1.12751	0.942563	0.594666	2.34703
2005	13	1585.95	144398	11	371.2	921.26	2.45035	128.02	0.668051	5.09167	0.366711	2.29008e+08	0.40166	0.671437	1.17243	3.19918	2.06294	1.39587	0.586492	2.41832
2006	13	1969.36	150437	12.8	148.62	551.43	2.21406	125.204	0.624791	5.53352	0.371883	296264000	0.619238	0.80312	1.68373	2.14876	1.0543	0.639614	0.584449	2.37378
2007	13	1297.02	179819	18.1	142.97	535.99	3.30153	132.34	0.569931	5.91132	0.364003	233228000	0.410365	0.566941	1.16532	3.4575	2.26915	0.933432	0.581383	2.36945
2008	13	1786.28	159785	18.1	144.52	560.28	3.05762	180.512	0.524117	6.60429	0.374811	285421000	0.964601	0.934133	1.15989	2.73997	1.72991	0.458187	0.581383	2.28578
2009	13	1840.35	160606	20.1	148.81	584.2	2.79299	146.215	0.520849	7.01822	0.374004	295572000	0.408451	1.03646	1.28054	1.67539	1.29049	0.75048	0.578318	2.33833
2010	13	1786.66	152256	20.5	150.9	590.5	3.19357	145.63	0.494903	7.42652	0.374174	272029000	0.870656	0.700451	0.810386	1.61201	1.63033	1.5151	0.54787	2.29453
2011	13	1818.39	147083	22.5	147.23	591.6	3.05553	166.746	0.480711	7.654	0.374423	267454000	0.158752	0.66964	1.04085	1.75488	2.17083	0.729135	0.548687	2.28291
2012	13	1616.48	142390	24.1	151.85	592.19	3.61932	172.582	0.461049	7.90149	0.380189	230171000	0.466868	0.418745	0.809366	2.37972	1.50469	0.953466	0.549504	2.4261
2013	13	1508.2	138696	25.3	155.09	605.28	3.62401	165.161	0.441775	8.05141	0.411072	209181000	0.365626	1.37246	0.683025	1.90518	1.3044	1.05744	0.55492	2.43834
2014	13	1546.11	136671	27.9	152.69	642.75	3.38857	152.279	0.422841	8.11459	0.407861	211308000	0.79959	0.775036	0.923951	1.5064	1.54388	1.68039	0.551967	2.29785
2015	13	1649.42	133808	30.6	164.61	688.34	2.88424	153.192	0.40389	8.21495	0.406633	220705000	0.716087	0.840315	2.13647	1.06964	1.328	0.641271	0.557501	2.25128
2016	13	1601.92	128576	32.7	167.89	655.98	2.68451	145.226	0.369922	8.44058	0.413459	205969000	0.736082	1.02075	1.63848	1.76259	1.05905	0.677976	0.563367	2.42537
2017	13	1646.11	133488	29.8	80.59	505.11	2.73232	153.214	0.342352	7.06315	0.414334	219736000	0.487323	0.574837	1.10086	1.76529	1.86813	1.43055	0.569162	2.47782
2018	13	1472.32	155046	30.8	79.62	500.59	2.52285	165.931	0.306518	7.32685	0.425913	228278000	0.462203	1.17081	0.945249	1.84495	2.78013	0.649565	0.571627	2.51033
2019	13	1432.83	150151	33.8	87.82	548.14	2.64568	166.76	0.280511	7.50896	0.433123	215141000	0.634542	0.299128	1.24183	1.35577	1.84417	0.248371	0.573549	2.42898
2003	14	1770.77	999	9	492.56	1049.92	2.75929	101.314	0.0784689	7.5406	0.556845	1769000	1.67622	1.58195	1.98643	2.91843	1.23137	0.435202	0.637916	2.37485
2004	14	2152.17	828	10.2	461.8	953.85	2.84767	117.45	0.0753475	7.81321	0.546697	1.782e+06	1.14174	2.129	2.30578	1.31258	0.995107	0.751659	0.628931	2.50844
2005	14	2126.21	721	11	371.2	921.26	2.45035	128.02	0.0587589	8.25688	0.550459	1.533e+06	1.43099	1.16957	1.90438	1.70189	1.77778	1.04683	0.637916	2.65943
2006	14	2326.55	983	12.8	148.62	551.43	2.21406	125.204	0.0472085	8.56481	0.595602	2287000	1.26861	1.59386	1.09928	2.05446	1.16582	0.899001	0.637916	2.58185
2007	14	1808.53	1149	18.1	142.97	535.99	3.30153	132.34	0.0445316	9.30492	0.647051	2078000	1.28638	0.91722	1.56949	1.52761	1.73028	1.44884	0.6469	2.6098
2008	14	2356.63	973	18.1	144.52	560.28	3.05762	180.512	0.0437833	8.42477	0.585705	2293000	0.942544	1.16663	2.70541	1.24195	2.20382	0.489494	0.655885	2.5655
2009	14	2108.21	1266	20.1	148.81	584.2	2.79299	146.215	0.0436332	7.92835	0.553822	2669000	1.2064	1.26613	3.21806	2.18735	1.60373	0.596368	0.66487	2.53948
2010	14	2703.97	1108	20.5	150.9	590.5	3.19357	145.63	0.034504	7.88584	0.548837	2.996e+06	1.83903	1.37408	1.05074	3.45004	1.24541	1.49435	0.650494	2.36259
2011	14	2501.43	1051	22.5	147.23	591.6	3.05553	166.746	0.0312559	7.85263	0.525895	2629000	0.565899	0.752747	3.62551	2.20818	1.74714	0.664359	0.655885	2.48371
2012	14	2465.96	1043	24.1	151.85	592.19	3.61932	172.582	0.0310671	8.19565	0.543043	2572000	0.918968	1.58636	1.42916	1.74866	1.95216	1.22401	0.611667	2.62923
2013	14	2437.56	1049	25.3	155.09	605.28	3.62401	165.161	0.0302013	8.29694	0.521834	2557000	0.76615	1.77775	2.33105	1.93652	1.38025	0.925644	0.612823	2.43697
2014	14	2405.12	1054	27.9	152.69	642.75	3.38857	152.279	0.0302104	8.16335	0.512084	2.535e+06	1.4862	1.28202	1.26891	3.22453	1.19888	0.858133	0.614488	2.45281
2015	14	2575.56	2316	30.6	164.61	688.34	2.88424	153.192	0.0882416	4.922	0.454994	5965000	1.922	1.60208	3.50025	2.00465	1.42555	0.651839	0.617818	2.41902
2016	14	2572.54	2316	32.7	167.89	655.98	2.68451	145.226	0.0862363	5.01499	0.459461	5.958e+06	2.53766	2.34411	3.78706	4.29827	0.879287	1.98436	0.535272	2.38467
2017	14	2630.35	2432	29.8	80.59	505.11	2.73232	153.214	0.0739488	4.9505	0.478066	6397000	1.11603	1.18783	1.62397	1.47132	2.91609	1.23466	0.537613	2.45922
2018	14	1561.94	3600	30.8	79.62	500.59	2.52285	165.931	0.0666211	6.38031	0.607313	5623000	0.959612	1.48774	0.797342	1.57253	1.71869	0.588798	0.544667	2.71188
2019	14	1572.47	4650	33.8	87.82	548.14	2.64568	166.76	0.0881313	6.03553	0.477052	7312000	1.30888	1.09192	1.89893	1.37693	0.927417	0.271469	0.548463	2.50596
2003	15	1992.77	3043	9	492.56	1049.92	2.75929	101.314	0.149877	4.11243	0.420118	6064000	1.43697	1.15435	1.95526	2.50962	1.05809	0.554377	0.66325	2.36799
2004	15	2180.18	2836	10.2	461.8	953.85	2.84767	117.45	0.145175	4.03683	0.400425	6183000	1.06523	2.04006	1.9902	1.09341	1.19639	0.71596	0.666265	2.48208
2005	15	2338.72	3094	11	371.2	921.26	2.45035	128.02	0.133017	4.04751	0.398649	7.236e+06	1.0148	1.1317	1.3432	2.08603	1.6804	1.13436	0.672294	2.61838
2006	15	2594.67	3750	12.8	148.62	551.43	2.21406	125.204	0.113196	4.16272	0.404872	9730000	1.19777	1.30037	1.16671	2.40183	0.8493	0.899094	0.672294	2.55322
2007	15	1965.96	3672	18.1	142.97	535.99	3.30153	132.34	0.101982	4.35534	0.423551	7219000	1.15907	0.655769	1.45921	1.84141	1.45828	1.36012	0.681339	2.56834
2008	15	1554.25	3143	18.1	144.52	560.28	3.05762	180.512	0.0940804	4.72956	0.425225	4885000	0.987118	1.02268	2.13223	1.44173	2.20285	0.665715	0.687368	2.51343
2009	15	2181.87	3607	20.1	148.81	584.2	2.79299	146.215	0.0842965	4.82946	0.416423	7.87e+06	0.995964	0.9518	2.65302	2.20155	1.66835	0.53026	0.693398	2.5726
2010	15	2130.34	4212	20.5	150.9	590.5	3.19357	145.63	0.0782578	5.16019	0.42534	8973000	1.64767	1.34203	1.18051	3.09535	1.09368	1.56569	0.682544	2.35659
2011	15	2814.67	6982	22.5	147.23	591.6	3.05553	166.746	0.116505	4.72746	0.514389	19652000	0.375206	0.682992	3.16272	2.19636	2.07332	0.570411	0.595524	2.46444
2012	15	2917.96	5863	24.1	151.85	592.19	3.61932	172.582	0.112771	4.99213	0.524265	17108000	0.856718	1.47413	1.18565	1.7445	2.23784	1.10434	0.597528	2.57538
2013	15	2823.8	6135	25.3	155.09	605.28	3.62401	165.161	0.109229	5.27414	0.52501	17324000	0.754587	1.60563	1.89662	1.46818	1.18063	0.960587	0.600466	2.45569
2014	15	2954.92	5967	27.9	152.69	642.75	3.38857	152.279	0.104481	5.3966	0.520542	1.7632e+07	1.41275	1.16379	1.44398	2.74451	1.4711	1.08188	0.600232	2.41756
2015	15	3079.52	5797	30.6	164.61	688.34	2.88424	153.192	0.102614	5.56796	0.520644	17852000	1.50224	1.60926	3.52763	1.90282	1.48756	0.785115	0.606372	2.36283
2016	15	3234.05	6302	32.7	167.89	655.98	2.68451	145.226	0.100099	5.85103	0.531048	20381000	2.27873	1.98512	3.30155	3.72866	0.706426	2.21869	0.609028	2.46675
2017	15	3085.83	6466	29.8	80.59	505.11	2.73232	153.214	0.0859642	5.79966	0.539333	19953000	1.06397	1.05203	1.8526	1.28563	2.52616	1.38237	0.613375	2.4641
2018	15	1742.23	7685	30.8	79.62	500.59	2.52285	165.931	0.0741717	6.62075	0.606989	13389000	0.922755	1.53566	1.09585	1.68599	2.08851	0.710622	0.622005	2.65224
2019	15	1763.52	7544	33.8	87.82	548.14	2.64568	166.76	0.0738313	6.73027	0.620538	13304000	0.97613	0.946428	1.87113	1.36209	1.09974	0.451029	0.629247	2.52737
2003	16	1669.06	11697	9	492.56	1049.92	2.75929	101.314	0.343012	4.55381	0.423777	19523000	1.53135	1.36386	1.98212	1.74945	1.22921	0.720777	0.218291	2.4201
2004	16	1767.02	11164	10.2	461.8	953.85	2.84767	117.45	0.351294	4.61913	0.41134	19727000	1.1756	2.02013	1.9773	1.35152	1.2298	0.87311	0.216758	2.36133
2005	16	1789.27	10402	11	371.2	921.26	2.45035	128.02	0.347913	4.85265	0.411731	18612000	0.849687	1.44806	1.23464	1.94049	1.6221	0.972329	0.20867	2.50642
2006	16	1839.5	10922	12.8	148.62	551.43	2.21406	125.204	0.33727	4.93904	0.408336	20091000	1.2963	1.71796	1.51165	2.24101	0.811609	0.909419	0.208553	2.42198
2007	16	1485.83	12099	18.1	142.97	535.99	3.30153	132.34	0.30762	5.26191	0.429245	17977000	1.22775	0.739556	1.70997	1.87687	1.42894	1.42334	0.209365	2.44073
2008	16	2112.4	9680	18.1	144.52	560.28	3.05762	180.512	0.302672	5.48078	0.427714	2.0448e+07	1.06135	1.27215	2.95573	1.94218	1.78372	0.649219	0.209365	2.40987
2009	16	1981.14	11986	20.1	148.81	584.2	2.79299	146.215	0.303084	5.59203	0.416154	23746000	1.12076	1.11392	2.08081	2.17574	2.31147	0.662147	0.209365	2.4486
2010	16	2008.47	10038	20.5	150.9	590.5	3.19357	145.63	0.282193	5.85214	0.417867	20161000	1.70066	1.41694	1.3455	2.90851	1.172	1.41869	0.205632	2.33392
2011	16	2005.73	10297	22.5	147.23	591.6	3.05553	166.746	0.254754	6.0056	0.415434	20653000	0.522707	0.888211	4.21326	1.8081	2.26263	0.659359	0.206855	2.355
2012	16	2059.46	9839	24.1	151.85	592.19	3.61932	172.582	0.246905	6.30527	0.421712	20263000	1.24554	1.64205	1.60689	1.5468	2.711	1.27497	0.205252	2.42332
2013	16	1752.25	10014	25.3	155.09	605.28	3.62401	165.161	0.240977	6.54105	0.565743	17547000	0.956869	1.72282	2.54705	1.15007	1.3595	0.847997	0.205814	2.48214
2014	16	1943.06	9957	27.9	152.69	642.75	3.38857	152.279	0.23276	6.74499	0.564129	19347000	1.28722	1.58747	1.95992	2.63261	1.85462	1.24095	0.209047	2.32361
2015	16	1905.11	9990	30.6	164.61	688.34	2.88424	153.192	0.227738	6.96392	0.568064	19032000	1.46045	1.98431	3.43045	2.27707	1.75629	0.875838	0.210509	2.28572
2016	16	2052.97	9874	32.7	167.89	655.98	2.68451	145.226	0.223099	7.19813	0.574259	2.0271e+07	2.79089	2.37638	3.54297	2.83247	0.849445	2.44625	0.21124	2.44833
2017	16	2023.14	10157	29.8	80.59	505.11	2.73232	153.214	0.205849	6.71845	0.590514	20549000	1.25297	1.21335	2.73992	1.27668	2.26664	1.42546	0.21228	2.48981
2018	16	1558.87	8392	30.8	79.62	500.59	2.52285	165.931	0.182121	8.39368	0.725292	13082000	1.17671	1.55294	1.54393	2.06222	2.16679	0.890148	0.215082	2.55045
2019	16	2358.46	8238	33.8	87.82	548.14	2.64568	166.76	0.167667	8.57302	0.730453	1.9429e+07	1.07056	1.29584	2.12395	2.07492	1.60088	0.789987	0.216113	2.41518
2003	17	1250	39082	300.5	526.39	1029.5	2.63528	103.267	0.0641436	2.29672	0.629735	48852500	0.208637	0.244834	0.712253	1.9597	1.30345	0.554049	0.120761	1.45195
2004	17	1108.19	56667	374.5	532.77	1153.57	2.39712	113.8	0.0601856	2.14704	0.629735	6.2798e+07	0.128905	0.415779	0.442658	1.05953	1.05313	0.388487	0.122551	1.50915
2005	17	1876	52308	440.2	527.14	1180.3	2.28718	131.211	0.0617548	2.5545	0.629735	98129808	0.40545	0.522183	1.21721	1.94835	1.09341	0.422474	0.124086	1.457
2006	17	1798	51477	460.3	504.82	777.56	2.16324	134.885	0.0623959	3.00741	0.629735	92555646	0.214855	0.230429	1.05251	1.45738	0.878278	0.383441	0.126233	1.4828
2007	17	1298	37544	508.4	523.49	821.26	3.54067	136.909	0.0588598	3.23676	0.629735	48732112	0.236676	0.482036	0.646342	0.911081	0.856188	0.356044	0.127871	1.58787
2008	17	1796	42224	508.4	518.85	849.18	2.95827	178.666	0.0644715	3.59075	0.629735	75834304	0.297681	0.694325	0.809599	1.31659	0.833991	0.365075	0.129739	1.52447
2009	17	1860.18	46918	528.7	533.2	897.7	3.00285	165.802	0.0779829	3.55401	0.629735	8.7276e+07	0.350453	0.231054	1.69548	1.09899	0.775174	0.322704	0.131344	1.4445
2010	17	2184.36	49258	552.5	533.72	893.21	2.96093	161.988	0.0732223	3.68995	0.629735	1.07597e+08	0.334182	1.15417	0.436097	1.3743	1.02437	0.256326	0.131954	1.5707
2011	17	2117	33656	543.1	518.81	915.68	3.01324	185.963	0.0724498	3.86503	0.629735	71249752	0.176611	0.823373	0.6071	1.75828	0.931085	0.259323	0.132279	1.46078
2012	17	2154	32538	559.9	519.85	898.31	3.41452	201.398	0.0775048	3.98323	0.629735	70086852	0.281324	0.31094	1.27005	1.81807	0.698208	0.83587	0.132814	1.50583
2013	17	1443	26622	518.2	495.38	817.77	3.23833	198.981	0.0854483	4.19566	0.629735	38415546	0.203856	0.535724	1.09454	2.03514	1.16953	0.408103	0.13346	1.51776
2014	17	1860	20493	556.6	502.19	856.84	2.9588	186.644	0.0976092	4.28916	0.572486	38116980	0.0926707	0.76942	1.0179	1.25003	0.994609	0.578234	0.131241	1.52635
2015	17	1705	12886	570.5	510.69	895.69	2.60282	193.177	0.135609	4.47057	0.614554	21970630	0.183722	0.739299	1.19191	0.926919	1.18913	0.436714	0.127775	1.50484
2016	17	1582	14503	545.9	494.35	864.35	2.38684	189.12	0.154651	4.53841	0.717577	22943746	0.216742	0.774579	1.32736	0.847663	0.664586	1.35813	0.129988	1.53423
2017	17	1667	297574	465.2	489.32	835.18	2.3687	194.604	0.146288	4.98498	0.7295	496055858	0.118448	0.41545	0.658018	0.74141	2.11215	0.55089	0.128744	1.56206
2018	17	1801	70795.4	455.9	456.51	772.72	2.31374	204.918	0.143127	5.17255	0.7295	1.27503e+08	0.213183	0.284307	1.1474	1.89975	1.17859	0.712097	0.128704	1.59271
2019	17	1779	69665.5	465.2	474.93	767.17	2.26133	212.705	0.174558	5.36717	0.7295	1.23935e+08	0.123824	0.738331	0.956341	1.6105	1.68157	0.261757	0.128442	1.49826
2003	18	604	49558	300.5	526.39	1029.5	2.63528	103.267	0.442966	2.64538	0.0114325	29933032	0.244892	0.323791	1.30884	1.73583	1.26697	0.649288	0.00399157	0.8093
2004	18	2009.33	60532	374.5	532.77	1153.57	2.39712	113.8	0.448463	2.59023	0.0114325	1.21629e+08	0.229014	0.674731	0.520355	1.09633	1.11309	0.69174	0.00399157	0.951546
2005	18	1854	63353	440.2	527.14	1180.3	2.28718	131.211	0.574837	2.64368	0.0114325	117456462	0.33607	0.620687	0.72701	0.925956	0.78372	0.500753	0.00399157	0.975526
2006	18	1684	59944	460.3	504.82	777.56	2.16324	134.885	0.584158	2.7376	0.0114325	100945696	0.320969	0.286478	1.33838	1.57567	0.863367	0.272979	0.00399157	0.950559
2007	18	1133	76933	508.4	523.49	821.26	3.54067	136.909	0.599865	1.96129	0.0114325	87165089	0.156863	0.613703	0.861508	1.02645	0.775799	0.401108	0.00399157	1.05545
2008	18	1959	67062	508.4	518.85	849.18	2.95827	178.666	0.602582	2.18168	0.0114325	131374458	0.184575	0.601292	0.592872	1.24315	0.98728	0.613091	0.00399157	1.00333
2009	18	1593.17	111324	528.7	533.2	897.7	3.00285	165.802	0.615641	1.74213	0.0114325	1.77358e+08	0.184611	0.390689	1.32781	1.20681	1.43098	0.677791	0.00399157	0.892177
2010	18	2280.98	103384	552.5	533.72	893.21	2.96093	161.988	0.609434	1.90831	0.0114325	235817000	0.276776	0.538919	0.493847	1.68914	1.2517	0.385405	0.00399157	1.08483
2011	18	2145	108957	543.1	518.81	915.68	3.01324	185.963	0.622654	2.16695	0.0114325	233712765	0.0990799	0.705493	0.854566	1.28145	0.969068	0.317182	0.00399157	0.994203
2012	18	2102	109700	559.9	519.85	898.31	3.41452	201.398	0.621059	2.29846	0.0114325	230589400	0.209495	0.447163	1.18636	1.33389	0.865034	0.724446	0.00399157	1.01398
2013	18	989	130807	518.2	495.38	817.77	3.23833	198.981	0.642421	2.64834	0.0114325	129368123	0.267711	0.941432	0.81658	2.20203	1.24908	0.633328	0.00399157	0.991843
2014	18	1684	148038	556.6	502.19	856.84	2.9588	186.644	0.90936	2.73058	0.0112439	249295992	0.129538	0.694445	0.669802	1.51283	0.903758	0.563829	0.00399157	1.04386
2015	18	1892	146024	570.5	510.69	895.69	2.60282	193.177	0.81527	2.91746	0.0230696	276277408	0.322455	0.944672	0.779741	1.21271	1.37912	0.481668	0.00399157	1.02296
2016	18	1133	144648	545.9	494.35	864.35	2.38684	189.12	0.829664	2.97506	0.0528949	163886184	0.435625	0.573313	1.11652	1.25019	0.784251	0.881717	0.00399157	0.971692
2017	18	1484	1234633	465.2	489.32	835.18	2.3687	194.604	0.755815	3.23623	0.0599779	1832195372	0.309681	0.632416	0.66486	1.06361	1.68836	0.569282	0.00399157	1.03453
2018	18	1388	144372	455.9	456.51	772.72	2.31374	204.918	0.74706	3.37991	0.0599779	2.00388e+08	0.185494	0.299982	1.02048	1.4117	0.759871	0.927527	0.00399157	1.01596
2019	18	1440	163112	465.2	474.93	767.17	2.26133	212.705	0.755599	3.52997	0.0599779	234882000	0.181791	0.811188	0.712501	1.60118	1.01122	0.511252	0.00399157	0.952588
2003	19	1596	75857	300.5	526.39	1029.5	2.63528	103.267	0.248162	2.37245	0.35832	121067772	0.240328	0.280907	0.712338	1.21415	1.68213	0.689713	0.078794	1.32755
2004	19	1681.18	103938	374.5	532.77	1153.57	2.39712	113.8	0.202202	2.09476	0.35832	1.74738e+08	0.251569	0.851769	0.442417	1.46687	0.767675	0.380109	0.0752315	1.34816
2005	19	1897	93358	440.2	527.14	1180.3	2.28718	131.211	0.208686	2.14003	0.35832	177100126	0.558416	0.601928	0.905072	1.37456	1.06643	0.578152	0.0750158	1.33958
2006	19	1621	81367	460.3	504.82	777.56	2.16324	134.885	0.192589	2.73273	0.35832	131895907	0.326346	0.327279	1.38873	1.37111	1.06284	0.427097	0.0748128	1.36003
2007	19	1264	64534	508.4	523.49	821.26	3.54067	136.909	0.190563	3.0974	0.35832	81570976	0.223189	0.768933	0.59013	0.755831	1.10908	0.553018	0.0746309	1.41025
2008	19	1469	61974	508.4	518.85	849.18	2.95827	178.666	0.198679	3.19303	0.35832	91039806	0.310621	0.892079	0.602582	1.0681	0.774279	0.522109	0.074665	1.38676
2009	19	1155.24	67920	528.7	533.2	897.7	3.00285	165.802	0.205007	3.50641	0.35832	7.8464e+07	0.3317	0.243742	1.62069	1.69604	1.36069	0.43707	0.0746293	1.29657
2010	19	1326.63	59618	552.5	533.72	893.21	2.96093	161.988	0.204391	3.79733	0.35832	79091000	0.371227	0.944824	0.60965	1.67325	1.54835	0.431224	0.0743	1.44682
2011	19	1470	22465	543.1	518.81	915.68	3.01324	185.963	0.207108	4.05214	0.35832	33023550	0.263497	0.549961	0.935912	1.12912	0.943822	0.575599	0.0742202	1.28998
2012	19	1490	17244	559.9	519.85	898.31	3.41452	201.398	0.217842	4.40223	0.35832	25693560	0.38518	0.537737	1.01233	1.70628	1.04735	1.35316	0.0741371	1.38366
2013	19	538	18138	518.2	495.38	817.77	3.23833	198.981	0.217434	4.55758	0.35832	9758244	0.227655	0.652746	0.723475	2.12039	1.46533	0.508358	0.0736445	1.4011
2014	19	1456	37415	556.6	502.19	856.84	2.9588	186.644	0.219374	4.78126	0.361406	54476240	0.155076	1.14916	0.873941	1.31819	0.790669	0.876241	0.0732489	1.39961
2015	19	1492	12972	570.5	510.69	895.69	2.60282	193.177	0.218362	5.02591	0.365819	19354224	0.309693	0.726347	1.04586	1.01678	1.27429	0.430323	0.0724924	1.37218
2016	19	1547	19319	545.9	494.35	864.35	2.38684	189.12	0.212488	5.17137	0.390853	29886493	0.342745	1.03598	1.35496	1.16723	1.08969	0.940159	0.07134	1.36792
2017	19	1580	447360	465.2	489.32	835.18	2.3687	194.604	0.179513	5.57434	0.413823	706828800	0.377603	0.595997	1.14158	1.09593	1.32244	0.615442	0.0688714	1.3874
2018	19	1589	36653.8	455.9	456.51	772.72	2.31374	204.918	0.156762	5.82306	0.413823	5.82429e+07	0.351744	0.43567	1.05063	1.61387	1.56889	0.699768	0.068347	1.42604
2019	19	1833	94769.4	465.2	474.93	767.17	2.26133	212.705	0.205073	6.08288	0.413823	1.73712e+08	0.170241	1.05341	1.20093	1.81326	2.39087	0.774607	0.0674193	1.35764
2003	20	1150	451984	300.5	526.39	1029.5	2.63528	103.267	0.161364	2.73791	0.726128	519781600	0.27046	0.334854	0.849856	2.11659	1.76527	0.815307	0.0252622	1.16228
2004	20	1842.58	593090	374.5	532.77	1153.57	2.39712	113.8	0.162369	2.38718	0.726128	1.09282e+09	0.189855	0.719773	0.353404	1.14977	1.13053	0.496199	0.0264562	1.25232
2005	20	2087	565654	440.2	527.14	1180.3	2.28718	131.211	0.172291	2.57012	0.726128	1180519898	0.610847	0.825675	0.954988	1.20703	0.88457	0.484865	0.0254949	1.22985
2006	20	1740	596960	460.3	504.82	777.56	2.16324	134.885	0.164615	2.46145	0.726128	1038710400	0.274184	0.239708	1.47571	1.83318	0.722791	0.444678	0.0253279	1.25519
2007	20	1379	610733	508.4	523.49	821.26	3.54067	136.909	0.135878	2.95909	0.726128	842200807	0.25073	0.675046	0.602808	0.788002	0.913913	0.369752	0.0258274	1.34977
2008	20	1984	580054	508.4	518.85	849.18	2.95827	178.666	0.141689	3.17288	0.726128	1150827136	0.305541	0.717164	0.699229	1.22448	0.883451	0.514544	0.0253552	1.2946
2009	20	1588.58	861588	528.7	533.2	897.7	3.00285	165.802	0.146905	2.79005	0.726128	1.3687e+09	0.217716	0.318557	2.02115	1.34837	1.13371	0.447128	0.0211831	1.18494
2010	20	1899.31	745925	552.5	533.72	893.21	2.96093	161.988	0.141364	3.34534	0.726128	1416745000	0.337476	0.678852	0.665994	1.61692	1.41217	0.31208	0.0211937	1.37387
2011	20	1946	669526	543.1	518.81	915.68	3.01324	185.963	0.142669	3.55434	0.726128	1302897596	0.120163	0.810589	0.745002	1.41389	0.942094	0.303914	0.0212479	1.25671
2012	20	1929	536148	559.9	519.85	898.31	3.41452	201.398	0.144705	4.04528	0.726128	1034229492	0.297174	0.375838	1.28088	1.62142	0.773201	1.15168	0.0283963	1.30307
2013	20	1507	569011	518.2	495.38	817.77	3.23833	198.981	0.156378	4.35283	0.726128	857499577	0.207655	0.670891	0.885297	2.20048	1.83228	0.610558	0.0257245	1.28839
2014	20	1988	706485	556.6	502.19	856.84	2.9588	186.644	0.199992	5.0293	0.716438	1404492180	0.113049	0.931714	0.879611	1.7114	0.841659	0.895046	0.0254821	1.31064
2015	20	1856	643446	570.5	510.69	895.69	2.60282	193.177	0.203996	5.287	0.713704	1194235776	0.211464	0.687	0.984027	0.927335	1.51196	0.644702	0.0252032	1.28921
2016	20	1839	872637	545.9	494.35	864.35	2.38684	189.12	0.194897	5.59936	0.765397	1604779443	0.273712	0.74138	1.34062	0.908117	0.669745	1.08477	0.0252482	1.27597
2017	20	1767	8135103	465.2	489.32	835.18	2.3687	194.604	0.184009	6.07858	0.747275	14374727001	0.306206	0.445319	0.926525	1.04078	1.64202	0.630925	0.0240795	1.30338
2018	20	1614	797031	455.9	456.51	772.72	2.31374	204.918	0.600929	6.56057	0.747275	1.28641e+09	0.238334	0.261031	1.51924	1.82931	1.20028	0.902123	0.0239137	1.32793
2019	20	1895	1.34636e+06	465.2	474.93	767.17	2.26133	212.705	0.560027	7.08078	0.747275	2551358643	0.233496	0.872027	1.26133	1.942	1.91001	0.423347	0.023739	1.22909
2003	21	1917	80689	300.5	526.39	1029.5	2.63528	103.267	0.335736	1.78571	0.0511327	154680813	0.198293	0.139013	0.597942	1.07745	1.02963	0.420138	0.0863315	1.33516
2004	21	1999.64	126526	374.5	532.77	1153.57	2.39712	113.8	0.43366	1.59705	0.0511327	2.53006e+08	0.167641	1.12385	0.327629	1.37232	0.625039	0.480415	0.0861728	1.32049
2005	21	2184	115960	440.2	527.14	1180.3	2.28718	131.211	0.458091	2.99026	0.0511327	253256640	0.428572	0.648147	0.674469	1.21207	1.41694	0.315842	0.0855861	1.29467
2006	21	2121	142677	460.3	504.82	777.56	2.16324	134.885	0.423729	2.17397	0.0511327	302617917	0.518953	0.292668	1.22371	1.48459	1.16158	0.404638	0.0848243	1.31586
2007	21	2061	124090	508.4	523.49	821.26	3.54067	136.909	0.419273	2.1338	0.0511327	255749490	0.146106	0.786976	0.740459	0.863891	1.06177	0.636269	0.0847588	1.35536
2008	21	2495	147374	508.4	518.85	849.18	2.95827	178.666	0.454625	2.11686	0.0511327	367698130	0.311405	1.15265	0.587271	1.6712	1.12919	0.320729	0.0847582	1.34001
2009	21	1944.78	192819	528.7	533.2	897.7	3.00285	165.802	0.464551	1.81375	0.0511327	3.7499e+08	0.561126	0.193426	1.35375	1.52289	0.883304	0.359134	0.0846693	1.2531
2010	21	2307.8	166064	552.5	533.72	893.21	2.96093	161.988	0.4819	1.87385	0.0511327	383242000	0.334194	0.820604	0.861559	1.35305	1.18697	0.188452	0.0843114	1.47523
2011	21	2079	110319	543.1	518.81	915.68	3.01324	185.963	0.533311	1.91289	0.0511327	229353201	0.373575	0.577775	0.99222	0.792701	0.765707	0.34054	0.0839014	1.26879
2012	21	2067	72425	559.9	519.85	898.31	3.41452	201.398	0.582761	1.99455	0.0511327	149702475	0.369862	0.325401	0.972443	1.07382	0.687936	1.36593	0.0831706	1.37271
2013	21	1723	55516	518.2	495.38	817.77	3.23833	198.981	0.560524	2.12655	0.0511327	95654068	0.313225	0.60696	0.911079	1.97579	1.45613	0.389782	0.0831316	1.38351
2014	21	1889	56025	556.6	502.19	856.84	2.9588	186.644	0.585637	2.21126	0.054044	105831225	0.109537	1.04663	0.812088	1.0883	0.906166	0.881333	0.0822759	1.37991
2015	21	1852	33767	570.5	510.69	895.69	2.60282	193.177	0.59061	2.26342	0.0667975	62536484	0.317927	0.692372	1.11011	0.999217	1.75502	0.326755	0.0810736	1.35763
2016	21	1938	59570	545.9	494.35	864.35	2.38684	189.12	0.578113	2.28201	0.0709857	115446660	0.455805	1.11852	1.28205	0.767018	1.12887	0.788216	0.0804438	1.33396
2017	21	1783	911153	465.2	489.32	835.18	2.3687	194.604	0.559554	2.71934	0.0805651	1624585799	0.306539	0.984214	0.92894	0.980902	1.11386	0.513966	0.0777968	1.35955
2018	21	1784	64066.6	455.9	456.51	772.72	2.31374	204.918	0.842415	2.87095	0.0805651	1.14295e+08	0.235427	0.434879	0.620813	1.34665	1.91105	0.590801	0.0772853	1.38269
2019	21	1988	127610	465.2	474.93	767.17	2.26133	212.705	0.803111	3.03101	0.0805651	2.53688e+08	0.126565	0.942566	1.13453	1.28111	2.57252	0.555493	0.0760377	1.34817
2003	22	2696	252760	300.5	526.39	1029.5	2.63528	103.267	0.244826	2.70088	0.337143	681440960	0.222968	0.220596	0.681322	1.09955	1.6441	0.738585	0.0746627	1.37379
2004	22	1732.71	550417	374.5	532.77	1153.57	2.39712	113.8	0.254751	2.7248	0.337143	9.53712e+08	0.280201	0.891903	0.432534	1.44987	0.658648	0.335383	0.0752242	1.38313
2005	22	2129	530640	440.2	527.14	1180.3	2.28718	131.211	0.273216	3.05628	0.337143	1129732560	0.542406	0.541717	0.913833	1.19738	1.05903	0.548053	0.0752725	1.38082
2006	22	1964	553349	460.3	504.82	777.56	2.16324	134.885	0.261219	3.14021	0.337143	1086777436	0.324426	0.313645	1.37523	1.17288	1.13897	0.401088	0.0754042	1.39863
2007	22	1653	557393	508.4	523.49	821.26	3.54067	136.909	0.250115	3.86614	0.337143	921370629	0.219714	0.814335	0.551711	0.619745	1.1113	0.544422	0.0752466	1.4384
2008	22	1969	578334	508.4	518.85	849.18	2.95827	178.666	0.249652	3.49424	0.337143	1138739646	0.295849	0.954898	0.507727	0.985583	0.628939	0.517105	0.0767756	1.42021
2009	22	1668.32	665371	528.7	533.2	897.7	3.00285	165.802	0.245454	3.23176	0.337143	1.11005e+09	0.339842	0.192719	1.656	1.83045	1.57422	0.434068	0.0770416	1.32762
2010	22	1884.22	557435	552.5	533.72	893.21	2.96093	161.988	0.253763	3.41243	0.337143	1050332000	0.3703	1.00313	0.602399	1.58765	1.63232	0.475363	0.0773651	1.47624
2011	22	1943	378808	543.1	518.81	915.68	3.01324	185.963	0.267339	3.68333	0.337143	736023944	0.299281	0.472301	0.878116	1.04019	0.822802	0.617247	0.0769334	1.30917
2012	22	2237	178053	559.9	519.85	898.31	3.41452	201.398	0.284382	3.90596	0.337143	398304561	0.353122	0.538146	0.906389	1.74444	0.981157	1.51455	0.0735747	1.41089
2013	22	1665	103514	518.2	495.38	817.77	3.23833	198.981	0.29409	4.22758	0.337143	172350810	0.203478	0.6243	0.639801	2.23866	1.31678	0.495366	0.0745313	1.42667
2014	22	2139	252777	556.6	502.19	856.84	2.9588	186.644	0.357033	4.42167	0.32847	540690003	0.148615	1.2057	0.828128	1.1878	0.787105	0.903668	0.0717819	1.42666
2015	22	2073	106345	570.5	510.69	895.69	2.60282	193.177	0.37844	4.74418	0.328637	220453185	0.296596	0.704157	0.96162	0.954704	1.30468	0.413448	0.0711491	1.39782
2016	22	1963	140788	545.9	494.35	864.35	2.38684	189.12	0.37657	5.46338	0.376793	276366844	0.319781	1.09581	1.31663	1.18356	1.14349	0.920808	0.0705707	1.39514
2017	22	1892	2377015	465.2	489.32	835.18	2.3687	194.604	0.317605	5.78598	0.392874	4497312380	0.351786	0.609874	1.09463	1.01144	1.2139	0.56638	0.0723746	1.41293
2018	22	1806	251742	455.9	456.51	772.72	2.31374	204.918	0.617668	6.21255	0.392874	4.54646e+08	0.361537	0.48583	0.91369	1.39098	1.59175	0.662598	0.0792362	1.42572
2019	22	1678	370845	465.2	474.93	767.17	2.26133	212.705	0.652714	6.67058	0.392874	6.22278e+08	0.149024	1.07748	1.15676	1.83617	2.41745	0.837607	0.0716825	1.36092
2003	23	1922	128090	300.5	526.39	1029.5	2.63528	103.267	0.336486	2.24603	0.340968	246188980	0.375043	0.262438	0.707886	1.34981	1.06282	0.364694	0.0666606	1.30703
2004	23	1580.23	207930	374.5	532.77	1153.57	2.39712	113.8	0.331358	1.50624	0.340968	3.28577e+08	0.142453	1.07658	0.461295	1.60049	0.639517	0.591473	0.0665785	1.333
2005	23	2222	196389	440.2	527.14	1180.3	2.28718	131.211	0.369772	1.53767	0.340968	436376358	0.449424	0.757286	0.747952	1.3202	1.29352	0.352862	0.0661188	1.30524
2006	23	2221	205300	460.3	504.82	777.56	2.16324	134.885	0.375583	1.32799	0.340968	455971300	0.449889	0.421536	1.37137	0.983079	1.14588	0.419381	0.0672742	1.33994
2007	23	1868	182601	508.4	523.49	821.26	3.54067	136.909	0.366212	1.58582	0.340968	341098668	0.247457	0.73616	0.541426	1.12264	1.09521	0.877793	0.0680199	1.37439
2008	23	2413	204399	508.4	518.85	849.18	2.95827	178.666	0.403944	1.88035	0.340968	493214787	0.311526	1.12036	0.575628	1.46769	1.00779	0.385133	0.0693456	1.36004
2009	23	2087.15	242313	528.7	533.2	897.7	3.00285	165.802	0.430735	2.04803	0.340968	5.05743e+08	0.54023	0.275637	1.38278	1.31893	1.05345	0.47526	0.0684748	1.26376
2010	23	2394.58	243420	552.5	533.72	893.21	2.96093	161.988	0.445783	2.27718	0.340968	582888000	0.416325	0.787669	0.575272	1.5528	1.36781	0.266004	0.0684325	1.44678
2011	23	1908	219771	543.1	518.81	915.68	3.01324	185.963	0.485759	2.59285	0.340968	419323068	0.257072	0.641361	1.0013	0.949909	0.81436	0.266114	0.0683143	1.28294
2012	23	2085	184795	559.9	519.85	898.31	3.41452	201.398	0.513114	2.92986	0.340968	385297575	0.423172	0.409255	1.04535	1.45842	1.22485	1.33039	0.0690384	1.41089
2013	23	1980	179680	518.2	495.38	817.77	3.23833	198.981	0.483405	3.1433	0.340968	355766400	0.483757	0.592076	1.07134	2.10532	1.3515	0.363782	0.0667054	1.39903
2014	23	1890	189997	556.6	502.19	856.84	2.9588	186.644	0.57931	3.44385	0.411073	359094330	0.18818	1.10253	0.734552	1.13367	0.794661	0.684202	0.0760772	1.32355
2015	23	1894	115279	570.5	510.69	895.69	2.60282	193.177	0.526307	3.76049	0.407526	218338426	0.310446	0.881202	1.08811	0.963815	1.94384	0.290999	0.071284	1.34099
2016	23	1798	130583	545.9	494.35	864.35	2.38684	189.12	0.51012	4.12671	0.411842	234788234	0.511587	1.02312	1.31123	0.998797	1.17181	0.962122	0.0710147	1.33273
2017	23	1740	1684201	465.2	489.32	835.18	2.3687	194.604	0.379611	4.5565	0.444331	2930509740	0.357488	0.972323	1.0315	1.62841	1.25208	0.584895	0.0656755	1.32198
2018	23	1612	184232	455.9	456.51	772.72	2.31374	204.918	0.584492	4.96621	0.444331	2.96982e+08	0.330813	0.464061	1.15145	1.32661	2.3614	0.717174	0.0696075	1.37009
2019	23	1668	218620	465.2	474.93	767.17	2.26133	212.705	0.829354	5.41276	0.444331	3.64658e+08	0.137165	0.788664	1.01218	1.37476	2.1004	0.495422	0.0647593	1.34149
2003	24	1668	29513	300.5	526.39	1029.5	2.63528	103.267	0.225178	2.7436	0.130176	49227684	0.222338	0.165054	0.656016	1.12641	1.16841	0.507267	0.139675	1.37388
2004	24	2153.15	84354	374.5	532.77	1153.57	2.39712	113.8	0.228297	2.36633	0.130176	181627000	0.245318	0.954367	0.431101	1.56992	0.593379	0.469741	0.141119	1.37677
2005	24	1985	76043	440.2	527.14	1180.3	2.28718	131.211	0.270145	2.44075	0.130176	150945355	0.424085	0.580196	0.772266	1.35769	1.11839	0.426818	0.134366	1.36622
2006	24	2178	62323	460.3	504.82	777.56	2.16324	134.885	0.271392	2.38627	0.130176	135739494	0.46306	0.300512	1.42378	1.20685	1.036	0.353835	0.142669	1.38368
2007	24	1743	76207	508.4	523.49	821.26	3.54067	136.909	0.263551	2.82639	0.130176	132828801	0.196855	0.687989	0.799895	0.737176	1.24847	0.563132	0.143884	1.42819
2008	24	2133	67445	508.4	518.85	849.18	2.95827	178.666	0.274363	2.92559	0.130176	143860185	0.314072	1.07745	0.583806	1.2643	0.721351	0.339076	0.145025	1.40367
2009	24	1972.53	69529	528.7	533.2	897.7	3.00285	165.802	0.255055	2.6941	0.130176	137148000	0.471308	0.211399	1.27829	1.54287	1.0671	0.381837	0.147076	1.31262
2010	24	2228.34	69116	552.5	533.72	893.21	2.96093	161.988	0.263789	2.80007	0.130176	1.54014e+08	0.310169	0.765968	0.714135	1.30969	1.43052	0.256877	0.147938	1.49891
2011	24	2368	43847	543.1	518.81	915.68	3.01324	185.963	0.266063	2.84985	0.130176	103829696	0.347571	0.482005	0.910571	1.26362	0.700689	0.536903	0.149114	1.32566
2012	24	1953	33271	559.9	519.85	898.31	3.41452	201.398	0.313881	3.26675	0.130176	64978263	0.365248	0.387957	0.929896	1.30992	0.748168	1.43813	0.148719	1.43577
2013	24	1598	24062	518.2	495.38	817.77	3.23833	198.981	0.263366	3.57667	0.130176	38451076	0.260829	0.633587	0.79911	1.84688	1.27793	0.397878	0.148627	1.44348
2014	24	1703	20098	556.6	502.19	856.84	2.9588	186.644	0.275523	3.97236	0.130176	34226894	0.122994	1.00982	0.901394	1.39631	0.989349	0.790657	0.137775	1.4336
2015	24	1600	13019	570.5	510.69	895.69	2.60282	193.177	0.289521	4.29958	0.142747	20830400	0.295344	0.665623	1.08235	1.0445	1.55948	0.390341	0.138394	1.39279
2016	24	1664	14554	545.9	494.35	864.35	2.38684	189.12	0.284477	4.34403	0.154454	24217856	0.426795	1.12009	1.23545	0.903487	1.12573	0.789638	0.132068	1.37898
2017	24	1520	277973	465.2	489.32	835.18	2.3687	194.604	0.234333	4.44703	0.158072	422518960	0.331954	0.793852	0.927664	1.10541	1.09774	0.63265	0.127623	1.39815
2018	24	1589	21312.5	455.9	456.51	772.72	2.31374	204.918	0.226321	4.66346	0.158072	3.38656e+07	0.276537	0.377603	0.766928	1.49503	1.93428	0.687977	0.126264	1.42435
2019	24	1801	37717.9	465.2	474.93	767.17	2.26133	212.705	0.393576	4.89043	0.158072	6.79299e+07	0.172885	0.926898	1.17383	1.50765	2.49133	0.683767	0.124759	1.37398
2003	25	924	456647	300.5	526.39	1029.5	2.63528	103.267	0.174404	2.33361	0.11078	421941828	0.1984	0.181517	0.66788	2.40756	1.60778	0.598352	0.129765	1.36574
2004	25	1705.23	671856	374.5	532.77	1153.57	2.39712	113.8	0.18304	2.09097	0.11078	1.14567e+09	0.141747	0.41403	0.285371	0.926235	1.01323	0.340266	0.125355	1.45037
2005	25	2064	654125	440.2	527.14	1180.3	2.28718	131.211	0.190619	2.08531	0.11078	1350114000	0.429884	0.797531	1.12312	1.72063	0.758043	0.330843	0.124291	1.37811
2006	25	1920	680028	460.3	504.82	777.56	2.16324	134.885	0.184764	2.09379	0.11078	1305653760	0.204861	0.159714	1.16969	1.75001	0.951269	0.382593	0.127991	1.41192
2007	25	1349	702268	508.4	523.49	821.26	3.54067	136.909	0.152878	2.26613	0.11078	947359532	0.315913	0.443292	0.643108	0.964533	0.77147	0.25199	0.12709	1.52746
2008	25	1997	634031	508.4	518.85	849.18	2.95827	178.666	0.138438	2.72793	0.11078	1266159907	0.233989	0.685431	1.0188	1.16001	0.667519	0.279867	0.127764	1.47416
2009	25	1854.56	857237	528.7	533.2	897.7	3.00285	165.802	0.12425	2.49719	0.11078	1.5898e+09	0.207186	0.16203	2.09283	0.932623	1.08258	0.453965	0.127885	1.3715
2010	25	2062.11	839234	552.5	533.72	893.21	2.96093	161.988	0.106867	2.60274	0.11078	1730593000	0.338577	0.861265	0.443295	1.39919	1.22767	0.252	0.126375	1.52908
2011	25	2008	703413	543.1	518.81	915.68	3.01324	185.963	0.11812	3.08005	0.11078	1412453304	0.13625	0.75911	0.562924	2.15406	0.625851	0.213583	0.126445	1.40097
2012	25	1999	559182	559.9	519.85	898.31	3.41452	201.398	0.137951	3.15493	0.11078	1117804818	0.176656	0.327538	1.12531	2.00574	0.430269	0.967688	0.125085	1.43057
2013	25	1602	394560	518.2	495.38	817.77	3.23833	198.981	0.1711	3.37963	0.11078	632085120	0.147786	0.425006	1.09863	2.19635	1.38734	0.51072	0.131816	1.4293
2014	25	1800	525700	556.6	502.19	856.84	2.9588	186.644	0.215356	3.60795	0.107935	946260000	0.0845934	0.764442	0.739567	1.46397	1.16478	0.715403	0.1239	1.45587
2015	25	1771	347676	570.5	510.69	895.69	2.60282	193.177	0.237454	3.85512	0.109826	615734196	0.1549	0.702361	1.44783	0.756875	1.27192	0.535581	0.123058	1.41292
2016	25	1561	500476	545.9	494.35	864.35	2.38684	189.12	0.219926	3.81255	0.10811	781243036	0.192295	0.533553	1.10118	0.521475	0.541697	1.13195	0.122087	1.46503
2017	25	1534	5774730	465.2	489.32	835.18	2.3687	194.604	0.202701	3.98663	0.11452	8858435820	0.100839	0.284161	0.70416	0.646068	1.46953	0.659834	0.126375	1.47973
2018	25	1472	522196	455.9	456.51	772.72	2.31374	204.918	0.247099	4.12984	0.11452	7.68673e+08	0.20672	0.259686	1.19773	2.10731	1.08246	0.95005	0.120725	1.4853
2019	25	1538	691312	465.2	474.93	767.17	2.26133	212.705	0.288007	4.27819	0.11452	1.06324e+09	0.170526	0.647589	1.06541	1.8265	1.98952	0.220933	0.117874	1.37704
2003	26	1267	210215	300.5	526.39	1029.5	2.63528	103.267	0.324474	1.55282	0.272241	266342405	0.239032	0.23769	0.648657	1.05404	1.35702	0.574183	0.0671129	1.36649
2004	26	1879.34	207542	374.5	532.77	1153.57	2.39712	113.8	0.406296	1.5545	0.272241	3.90043e+08	0.23807	0.936662	0.45877	1.51638	0.661734	0.445531	0.0671731	1.37925
2005	26	1956	200480	440.2	527.14	1180.3	2.28718	131.211	0.479403	1.95465	0.272241	392138880	0.531828	0.638502	0.805698	1.35222	1.05066	0.523621	0.0670373	1.37456
2006	26	2070	160648	460.3	504.82	777.56	2.16324	134.885	0.460548	1.9647	0.272241	332541360	0.439761	0.38946	1.28189	1.34358	1.08116	0.394436	0.066758	1.39044
2007	26	1628	156563	508.4	523.49	821.26	3.54067	136.909	0.401213	2.16892	0.272241	254884564	0.228166	0.720908	0.673401	0.80682	1.17576	0.572045	0.0647013	1.43212
2008	26	1962	172510	508.4	518.85	849.18	2.95827	178.666	0.438562	2.27596	0.272241	338464620	0.352442	0.925319	0.664131	1.26022	0.70957	0.41647	0.0647142	1.40515
2009	26	1950.23	157242	528.7	533.2	897.7	3.00285	165.802	0.437482	2.33998	0.272241	3.06658e+08	0.354949	0.269427	1.34524	1.55035	1.16663	0.450906	0.0649026	1.3264
2010	26	2112.58	137252	552.5	533.72	893.21	2.96093	161.988	0.411541	2.59083	0.272241	289956000	0.361456	0.923351	0.670761	1.58793	1.49783	0.394492	0.0630198	1.49564
2011	26	1872	75806	543.1	518.81	915.68	3.01324	185.963	0.424949	2.79781	0.272241	141908832	0.290476	0.516458	0.843011	1.04971	0.90842	0.627714	0.0652387	1.32932
2012	26	2089	46806	559.9	519.85	898.31	3.41452	201.398	0.446959	3.02335	0.272241	97777734	0.402584	0.57803	0.920828	1.384	0.863215	1.39089	0.0649842	1.43684
2013	26	1770	47133	518.2	495.38	817.77	3.23833	198.981	0.41971	3.20631	0.272241	83425410	0.260158	0.698632	0.700844	2.0494	1.29935	0.504579	0.0680239	1.44582
2014	26	1883	69530	556.6	502.19	856.84	2.9588	186.644	0.454683	3.39544	0.267142	130924990	0.159217	1.04333	0.895789	1.33268	0.849476	0.881692	0.0677455	1.45399
2015	26	1812	28884	570.5	510.69	895.69	2.60282	193.177	0.455719	3.54712	0.294253	52337808	0.350362	0.712034	1.09494	1.04649	1.33689	0.355444	0.0672139	1.39759
2016	26	1786	65515	545.9	494.35	864.35	2.38684	189.12	0.434077	3.60318	0.36898	117009790	0.414978	1.11281	1.21983	1.1462	1.08447	0.843872	0.0662091	1.38782
2017	26	1838	1341878	465.2	489.32	835.18	2.3687	194.604	0.400483	3.74665	0.38191	2466371764	0.346003	0.659415	0.995507	1.22406	1.23234	0.612625	0.0426281	1.41188
2018	26	1711	118867	455.9	456.51	772.72	2.31374	204.918	0.443403	3.87293	0.38191	2.03382e+08	0.356555	0.416668	0.952787	1.53613	1.5791	0.883654	0.0647181	1.42872
2019	26	2005	250229	465.2	474.93	767.17	2.26133	212.705	0.583284	4.00347	0.38191	501709947	0.175725	1.0377	1.3319	1.51932	2.73944	0.693143	0.063756	1.37618
2003	27	1611	366474	300.5	526.39	1029.5	2.63528	103.267	0.18886	1.60236	0.196479	590389614	0.255506	0.299369	0.641291	2.14178	1.51091	0.661262	0.158872	1.34558
2004	27	1770.84	460187	374.5	532.77	1153.57	2.39712	113.8	0.284041	1.68139	0.196479	8.14919e+08	0.167052	0.497573	0.464918	1.21183	1.059	0.427758	0.1592	1.40173
2005	27	2020	450487	440.2	527.14	1180.3	2.28718	131.211	0.328786	1.98502	0.196479	909983740	0.563008	0.537803	1.11778	1.79691	1.08009	0.571715	0.16068	1.35532
2006	27	1985	428272	460.3	504.82	777.56	2.16324	134.885	0.345745	2.34792	0.196479	850119920	0.247725	0.210533	1.37205	1.71181	0.789805	0.46911	0.161695	1.39574
2007	27	1521	301774	508.4	523.49	821.26	3.54067	136.909	0.282411	2.55265	0.196479	458998254	0.280894	0.695134	0.55118	0.793171	0.901689	0.378694	0.163688	1.47576
2008	27	2294	341938	508.4	518.85	849.18	2.95827	178.666	0.311748	2.52755	0.196479	784405772	0.312978	0.701173	0.755351	1.42808	0.849349	0.486507	0.1649	1.43254
2009	27	2010.41	367312	528.7	533.2	897.7	3.00285	165.802	0.318199	2.69491	0.196479	7.38446e+08	0.288523	0.2337	2.13014	1.31199	0.86125	0.419947	0.166014	1.32846
2010	27	2357.85	340025	552.5	533.72	893.21	2.96093	161.988	0.291962	2.97781	0.196479	801727000	0.353974	1.03542	0.550623	1.3217	1.23934	0.32046	0.167235	1.49492
2011	27	2361	237395	543.1	518.81	915.68	3.01324	185.963	0.290993	3.2977	0.196479	560489595	0.140415	0.771497	0.710328	1.54051	1.04921	0.314482	0.167476	1.36977
2012	27	2788	118874	559.9	519.85	898.31	3.41452	201.398	0.299857	3.71524	0.196479	331420712	0.303142	0.362845	1.37352	1.9342	1.05223	0.890277	0.16422	1.42972
2013	27	1723	95022	518.2	495.38	817.77	3.23833	198.981	0.325086	4.02057	0.196479	163722906	0.151006	0.610353	0.966713	2.2826	1.65099	0.449271	0.159431	1.43978
2014	27	2082	343197	556.6	502.19	856.84	2.9588	186.644	0.345877	4.19904	0.210261	714536154	0.0981192	0.942334	1.07452	1.60695	1.04308	0.710165	0.158992	1.43747
2015	27	2034	227323	570.5	510.69	895.69	2.60282	193.177	0.317298	4.51994	0.23514	462374982	0.173124	0.782776	1.19267	1.08865	1.31322	0.424475	0.157961	1.40606
2016	27	2012	261425	545.9	494.35	864.35	2.38684	189.12	0.302366	4.72955	0.245908	525987100	0.230527	0.784851	1.44744	0.865609	0.717229	1.21349	0.156563	1.41591
2017	27	1931	3861828	465.2	489.32	835.18	2.3687	194.604	0.275524	5.08454	0.267581	7457189868	0.155372	0.429711	0.849798	0.795148	2.02617	0.569925	0.151406	1.44117
2018	27	1837	345023	455.9	456.51	772.72	2.31374	204.918	0.62013	5.35364	0.267581	6.33807e+08	0.331969	0.248356	1.29581	2.1762	1.33422	0.811658	0.150871	1.465
2019	27	1949	495454	465.2	474.93	767.17	2.26133	212.705	0.715351	5.63699	0.267581	9.65639e+08	0.177812	0.8511	1.0746	1.79618	2.0042	0.415955	0.150019	1.37118
2003	28	1654	64881	300.5	526.39	1029.5	2.63528	103.267	0.468134	1.34007	0.250461	107313174	0.247686	0.440242	0.720986	1.52683	2.08873	0.697919	0.0405892	1.16892
2004	28	1795.67	89757	374.5	532.77	1153.57	2.39712	113.8	0.522636	1.28731	0.250461	1.61174e+08	0.204267	0.694275	0.456915	1.48103	1.05877	0.445662	0.0396704	1.21655
2005	28	1809	114089	440.2	527.14	1180.3	2.28718	131.211	0.624002	1.02271	0.250461	206387001	0.639353	0.679083	0.871809	1.89787	1.08658	0.683063	0.0394346	1.18425
2006	28	1674	125013	460.3	504.82	777.56	2.16324	134.885	0.590486	1.42511	0.250461	209271762	0.281754	0.278228	1.42835	1.8729	0.774488	0.509961	0.0391743	1.22181
2007	28	1747	122866	508.4	523.49	821.26	3.54067	136.909	0.600792	1.52094	0.250461	214646902	0.198774	0.777258	0.67674	0.927104	1.0302	0.525819	0.038973	1.29066
2008	28	1978	128081	508.4	518.85	849.18	2.95827	178.666	0.622453	1.69257	0.250461	253344218	0.317208	0.764203	0.611388	1.05021	1.0365	0.608785	0.0389514	1.28179
2009	28	1718.99	164323	528.7	533.2	897.7	3.00285	165.802	0.620312	1.76454	0.250461	2.8247e+08	0.27214	0.281648	1.8783	1.68358	1.1936	0.419645	0.0389102	1.16182
2010	28	2068.45	158781	552.5	533.72	893.21	2.96093	161.988	0.648925	1.9376	0.250461	328430000	0.357338	0.844495	0.555551	1.76839	1.40456	0.297706	0.0388074	1.33851
2011	28	2088	150543	543.1	518.81	915.68	3.01324	185.963	0.703819	2.08354	0.250461	314333784	0.200247	0.680744	1.12137	1.30457	1.28562	0.498916	0.0386469	1.1888
2012	28	2071	127442	559.9	519.85	898.31	3.41452	201.398	0.719319	2.33637	0.250461	263932382	0.423452	0.416828	1.18247	1.78085	1.29205	1.09809	0.0383726	1.26519
2013	28	1309	129318	518.2	495.38	817.77	3.23833	198.981	0.653521	2.56886	0.250461	169277262	0.207381	0.705141	0.871056	1.95737	1.90209	0.481874	0.0375004	1.28043
2014	28	1767	142576	556.6	502.19	856.84	2.9588	186.644	0.712138	2.83788	0.25314	251931792	0.128487	1.11662	1.01035	1.84936	0.786802	0.844637	0.0373741	1.2699
2015	28	1920	130417	570.5	510.69	895.69	2.60282	193.177	0.702168	2.99842	0.272846	250400640	0.292718	0.721044	1.28523	1.26926	1.30064	0.467288	0.0370672	1.24565
2016	28	1713	132482	545.9	494.35	864.35	2.38684	189.12	0.703468	3.21999	0.304178	226941666	0.336064	0.867639	1.59688	1.14852	0.971385	1.06919	0.0363968	1.23935
2017	28	1733	1421645	465.2	489.32	835.18	2.3687	194.604	0.673915	3.53148	0.32152	2463710785	0.459518	0.515027	1.48959	1.17262	1.40803	0.736285	0.0353656	1.25958
2018	28	1499	139932	455.9	456.51	772.72	2.31374	204.918	0.64608	3.79614	0.32152	2.09759e+08	0.338327	0.349454	1.34131	2.22573	1.62434	0.745789	0.0350641	1.37143
2019	28	1563	166981	465.2	474.93	767.17	2.26133	212.705	0.867456	4.08065	0.32152	2.60991e+08	0.20794	1.12777	1.28781	1.86635	2.23126	0.733076	0.0345493	1.28965
2003	29	2374.37	11820	49.6	1396	3315.8	3.12008	102.421	0.359621	2.84281	0.199545	28065000	0.521641	0.457129	0.953768	1.36351	1.93151	1.12578	0.710501	2.05877
2004	29	2438.57	11020	74.5	1423.92	3910	2.9253	119.67	0.377289	2.27537	0.199545	2.6873e+07	0.274338	0.741449	0.867444	1.93869	1.49814	0.593329	0.714773	2.11292
2005	29	2527.91	11250	104	1447	3988	2.50038	132.475	0.393443	2.11369	0.199545	2.8439e+07	0.184512	0.675342	0.788333	1.41381	1.11198	1.6738	0.718106	2.2622
2006	29	2600.87	10300	147.7	1051.88	1913.9	2.33052	131.68	0.390637	2.14811	0.199545	2.6789e+07	0.384676	0.761383	0.8712	1.22918	1.09696	0.5574	0.704114	2.2143
2007	29	2064.87	9850	215.6	1030.76	1940.85	3.5089	138.659	0.41333	2.1237	0.199545	2.0339e+07	0.198939	0.557914	0.794087	1.38022	1.46438	0.4953	0.699609	2.22259
2008	29	2486.97	10050	279.1	1051	2038	3.24876	192.043	0.424501	2.32626	0.199545	2.4994e+07	0.646113	0.556087	1.01918	1.78558	0.862412	0.51436	0.703359	2.17204
2009	29	2139.01	6870	281.9	1044.69	1997.24	2.89386	177.832	0.496185	2.12844	0.199545	1.4695e+07	0.424978	0.877548	0.581855	1.4237	1.59089	0.880361	0.703629	2.21544
2010	29	2560.29	5988	290.9	1010.2	1895.4	2.97856	175.164	0.512211	2.47196	0.199545	1.5331e+07	0.435488	0.472584	0.456117	1.37504	2.13549	1.29258	0.697558	2.15723
2011	29	2794	5850	306.6	955	1865	2.97904	201.789	0.519127	2.7269	0.199545	16344900	0.137144	0.5464	0.567887	1.0821	1.30883	1.21506	0.694725	2.15453
2012	29	2892	5760	316.1	908.21	1827.7	3.44156	213.897	0.549633	2.81661	0.199545	16657920	0.505095	0.308124	0.625092	1.79837	1.31391	0.560956	0.691376	2.29763
2013	29	2863	5400	316.4	905.11	1830.3	3.52343	204.058	0.544629	3.10702	0.199545	15460200	0.260854	0.800096	0.528003	2.16572	0.731587	0.373989	0.692329	2.31037
2014	29	2803	5460	332	918.2	1886	3.36722	186.101	0.638806	3.22309	0.210446	15304380	0.713359	0.580466	0.982142	1.20139	0.970379	1.62072	0.692329	2.20209
2015	29	2974	4880	342.2	934	1926	2.7625	189.264	0.665818	3.34586	0.203386	14513120	0.624297	0.803223	1.05707	0.94289	0.96999	0.533806	0.696409	2.17482
2016	29	2791	4410	326.8	887.3	1858.59	2.39601	181.126	0.626924	3.34127	0.218216	12308310	0.437367	0.600874	1.15983	3.51593	1.09365	0.400047	0.695287	2.29883
2017	29	2764	4740	202.9	372.67	1682.02	2.48438	182.394	0.616007	3.47118	0.237504	1.31014e+07	0.465577	0.638916	1.08458	1.55715	1.35866	0.532022	0.694448	2.3647
2018	29	2475.5	4726.8	202.7	373.41	1734.07	2.30763	199.539	0.637538	3.55255	0.237504	1.17012e+07	0.554473	0.753574	0.85296	1.41178	1.44191	0.695135	0.70088	2.40084
2019	29	2468.51	3970	204.1	385.13	1898.81	2.3502	201.734	0.639284	3.63583	0.237504	9.8e+06	0.612152	0.401138	0.954572	0.930588	1.30274	0.617098	0.70623	2.35785
2003	30	1816.03	4180	49.6	1396	3315.8	3.12008	102.421	0.29298	6.43289	0.429778	7591000	0.559235	0.51928	1.08307	1.46825	1.85641	1.11383	0.652449	2.05362
2004	30	2061.64	3180	74.5	1423.92	3910	2.9253	119.67	0.299029	6.8071	0.424527	6.556e+06	0.299599	0.779945	0.926031	1.89844	1.4676	0.66301	0.655301	2.1092
2005	30	2269.33	3000	104	1447	3988	2.50038	132.475	0.273901	6.73031	0.3984	6.808e+06	0.226544	0.714626	0.863915	1.51153	1.20394	1.54075	0.65776	2.26558
2006	30	2338.89	2700	147.7	1051.88	1913.9	2.33052	131.68	0.26161	6.72747	0.3984	6.315e+06	0.41581	0.789017	0.932986	1.36274	1.08174	0.55895	0.660128	2.20462
2007	30	1876.41	2131.2	215.6	1030.76	1940.85	3.5089	138.659	0.239031	7.02988	0.3984	3.999e+06	0.240877	0.549388	0.846701	1.55548	1.40854	0.513865	0.650321	2.21075
2008	30	1775.45	2200	279.1	1051	2038	3.24876	192.043	0.235871	7.19747	0.3984	3.906e+06	0.667116	0.587884	0.952528	1.83291	0.972395	0.570199	0.6533	2.15777
2009	30	2507.3	1987	281.9	1044.69	1997.24	2.89386	177.832	0.218501	7.37643	0.400508	4.982e+06	0.452373	0.881733	0.657158	1.38002	1.5169	0.799806	0.658387	2.2055
2010	30	2121.49	1885	290.9	1010.2	1895.4	2.97856	175.164	0.205939	7.63214	0.398636	3999000	0.496964	0.547351	0.51754	1.46032	2.06239	1.24215	0.72044	2.14488
2011	30	1326	1430	306.6	955	1865	2.97904	201.789	0.199161	7.80246	0.399933	1896180	0.15701	0.580286	0.648281	1.09414	1.29296	1.27951	0.72406	2.13966
2012	30	2623	1270	316.1	908.21	1827.7	3.44156	213.897	0.205002	8.02667	0.39844	3331210	0.51078	0.376522	0.669999	1.73306	1.24648	0.637096	0.727773	2.27319
2013	30	2526	1000	316.4	905.11	1830.3	3.52343	204.058	0.205726	8.19152	0.392626	2526000	0.306894	0.867005	0.595634	2.09923	0.781229	0.438251	0.737397	2.29656
2014	30	2227	640	332	918.2	1886	3.36722	186.101	0.204876	8.33081	0.397058	1425280	0.724514	0.545896	0.97692	1.21473	0.944557	1.68593	0.732172	2.23609
2015	30	2228	620	342.2	934	1926	2.7625	189.264	0.194987	8.57239	0.409998	1381360	0.626892	0.784429	1.02067	0.925636	0.931496	0.496958	0.736022	2.21131
2016	30	3204	1410	326.8	887.3	1858.59	2.39601	181.126	0.189689	7.08461	0.39384	4517640	0.402085	0.560312	1.13835	3.80548	1.08976	0.362543	0.739597	2.33619
2017	30	3177	1353.33	202.9	372.67	1682.02	2.48438	182.394	0.157695	7.27422	0.398474	4299540	0.459813	0.643592	1.06338	1.5494	1.32303	0.495647	0.743034	2.40371
2018	30	4071.23	351	202.7	373.41	1734.07	2.30763	199.539	0.149756	6.461	0.401224	1.429e+06	0.561746	0.722595	0.852676	1.34047	1.33537	0.723244	0.745784	2.44086
2019	30	2258.06	310	204.1	385.13	1898.81	2.3502	201.734	0.164823	6.95034	0.41983	700000	0.589262	0.367293	0.951545	0.850585	1.28492	0.640463	0.747709	2.40182
2003	31	1305.75	2610	49.6	1396	3315.8	3.12008	102.421	0.350245	8.26159	0.458389	3408000	0.551821	0.639677	1.20382	1.6896	1.86505	1.44314	0.376489	1.96353
2004	31	1641.43	2510	74.5	1423.92	3910	2.9253	119.67	0.359565	8.82418	0.462562	4.12e+06	0.284992	0.80107	1.16732	1.75393	1.15859	0.91573	0.376489	2.03562
2005	31	1063.11	2060	104	1447	3988	2.50038	132.475	0.313641	9.12737	0.445077	2.19e+06	0.269962	0.66895	0.769957	1.22003	1.4198	1.3621	0.376489	2.17357
2006	31	1633.33	2100	147.7	1051.88	1913.9	2.33052	131.68	0.287776	9.63466	0.445077	3430000	0.415049	0.853655	0.918659	1.35604	0.988693	0.761082	0.376489	2.12989
2007	31	1479.8	1804.8	215.6	1030.76	1940.85	3.5089	138.659	0.232513	10.0037	0.445077	2.67075e+06	0.204617	0.443401	0.853435	2.0307	1.06139	0.484647	0.376489	2.10768
2008	31	1628.95	1900	279.1	1051	2038	3.24876	192.043	0.22704	10.9298	0.445077	3.095e+06	0.540265	0.61845	0.676102	1.37078	1.10052	0.953597	0.376489	2.06208
2009	31	1600.11	1773	281.9	1044.69	1997.24	2.89386	177.832	0.215902	11.0018	0.439128	2.837e+06	0.388071	1.04627	0.568707	1.02833	1.30441	0.619035	0.376489	2.11134
2010	31	1627.99	1586	290.9	1010.2	1895.4	2.97856	175.164	0.202188	11.2964	0.436435	2.582e+06	0.610038	0.638507	0.555692	1.75524	1.32877	0.933808	0.376489	2.03731
2011	31	1530	1500	306.6	955	1865	2.97904	201.789	0.189841	11.6528	0.433629	2295000	0.173863	0.582917	0.53046	1.29914	1.34799	2.12467	0.376489	2.05235
2012	31	1613	1460	316.1	908.21	1827.7	3.44156	213.897	0.189223	11.999	0.430709	2354980	0.399292	0.437439	0.509866	1.39885	1.04576	0.73481	0.376489	2.15557
2013	31	1630	1490	316.4	905.11	1830.3	3.52343	204.058	0.17928	12.2072	0.47115	2428700	0.38776	1.02917	0.592408	2.00418	0.640395	0.44889	0.376489	2.24129
2014	31	1503	1070	332	918.2	1886	3.36722	186.101	0.176415	12.378	0.475046	1608210	0.836194	0.669255	0.612877	0.786539	1.24814	2.00507	0.376489	2.0775
2015	31	1889	1190	342.2	934	1926	2.7625	189.264	0.164544	12.3775	0.472036	2247910	0.766008	0.751809	1.24637	0.618915	0.930045	0.604109	0.376489	2.06067
2016	31	2273	1390	326.8	887.3	1858.59	2.39601	181.126	0.154122	11.2852	0.478697	3159470	0.595119	0.700947	1.14261	2.10584	0.818953	0.64256	0.376489	2.19325
2017	31	2525	1346.67	202.9	372.67	1682.02	2.48438	182.394	0.137039	11.4159	0.473584	3.40033e+06	0.44796	0.636544	1.00191	1.12818	1.18016	0.780643	0.376489	2.24599
2018	31	2912.88	1320	202.7	373.41	1734.07	2.30763	199.539	0.135213	11.669	0.469539	3.845e+06	0.637733	0.860932	1.01288	1.56025	0.74501	1.06379	0.376489	2.28737
2019	31	2838.71	1550	204.1	385.13	1898.81	2.3502	201.734	0.122346	11.8833	0.473031	4400000	0.557387	0.26675	1.03824	0.699997	1.41539	0.875211	0.376489	2.24259
2003	32	2562.39	9360	49.6	1396	3315.8	3.12008	102.421	0.203574	10.6	0.495746	23984000	0.606618	0.672819	1.33491	1.64536	1.903	1.22357	0.82913	1.96024
2004	32	3116.87	8060	74.5	1423.92	3910	2.9253	119.67	0.201668	10.2651	0.475776	2.5122e+07	0.31305	0.84191	1.09816	1.88551	1.28899	0.881966	0.833748	2.02897
2005	32	2913.41	8280	104	1447	3988	2.50038	132.475	0.175	10.1475	0.465956	2.4123e+07	0.304397	0.764675	0.975472	1.63528	1.43614	1.32398	0.836671	2.15599
2006	32	3279.89	7110	147.7	1051.88	1913.9	2.33052	131.68	0.155343	9.91497	0.465956	23320000	0.482251	0.891437	1.01625	1.55865	1.07265	0.690214	0.834316	2.11669
2007	32	2991.8	5433.6	215.6	1030.76	1940.85	3.5089	138.659	0.140872	10.1986	0.465956	1.62563e+07	0.286304	0.497776	0.974962	1.98575	1.26299	0.513494	0.832498	2.10551
2008	32	3810.55	5120	279.1	1051	2038	3.24876	192.043	0.14181	10.3971	0.465956	19510000	0.668982	0.686997	0.748951	1.7511	1.13309	0.832242	0.837018	2.05359
2009	32	3169.86	4851	281.9	1044.69	1997.24	2.89386	177.832	0.140794	10.5237	0.46176	1.5377e+07	0.484887	1.01056	0.745465	1.21302	1.49433	0.669669	0.841046	2.10328
2010	32	3235.85	4787	290.9	1010.2	1895.4	2.97856	175.164	0.137724	10.7898	0.460593	1.549e+07	0.649189	0.712839	0.632901	1.77794	1.68437	1.10352	0.870302	2.03686
2011	32	2949	4410	306.6	955	1865	2.97904	201.789	0.133327	10.9155	0.459439	13005090	0.197516	0.624748	0.691921	1.14804	1.33598	1.75943	0.866372	2.04009
2012	32	2922	4200	316.1	908.21	1827.7	3.44156	213.897	0.137355	11.0873	0.457752	12272400	0.500192	0.510253	0.658423	1.50116	1.13587	0.809925	0.864652	2.14791
2013	32	2988	4230	316.4	905.11	1830.3	3.52343	204.058	0.136951	11.294	0.507555	12639240	0.410936	1.10728	0.686627	1.86883	0.770501	0.516558	0.863203	2.21896
2014	32	2805	3550	332	918.2	1886	3.36722	186.101	0.133481	11.44	0.505527	9957750	0.765131	0.713651	0.738944	0.946001	1.20728	1.79795	0.865267	2.06991
2015	32	2975	3490	342.2	934	1926	2.7625	189.264	0.128593	11.5871	0.511551	10382750	0.748144	0.886299	1.28126	0.812211	1.10048	0.629486	0.868091	2.05045
2016	32	2820	3680	326.8	887.3	1858.59	2.39601	181.126	0.120988	6.51251	0.523017	10377600	0.63583	0.776408	1.32288	2.3331	0.958876	0.605216	0.871039	2.187
2017	32	2937	3813.33	202.9	372.67	1682.02	2.48438	182.394	0.108912	6.86628	0.513899	11199760	0.492208	0.649319	1.09101	1.26087	1.32499	0.871599	0.874503	2.24398
2018	32	2621.22	4789	202.7	373.41	1734.07	2.30763	199.539	0.106338	7.08659	0.516785	1.2553e+07	0.595011	0.788825	0.907598	1.39626	1.09672	0.895663	0.882019	2.32777
2019	32	3128.08	4060	204.1	385.13	1898.81	2.3502	201.734	0.101717	7.19829	0.516838	1.27e+07	0.580836	0.345286	1.05116	0.902362	1.34344	0.691678	0.883591	2.27263
2003	33	1384.54	19540	49.6	1396	3315.8	3.12008	102.421	0.477136	6.12305	0.396784	27054000	0.662636	0.572252	1.56566	1.56525	2.32087	1.03691	0.731916	2.16639
2004	33	1875.32	17790	74.5	1423.92	3910	2.9253	119.67	0.514608	7.99714	0.405919	3.3362e+07	0.257071	0.698726	0.950827	2.32459	2.00319	0.839395	0.73558	2.27236
2005	33	2174.82	19220	104	1447	3988	2.50038	132.475	0.542157	8.00076	0.399808	4.18e+07	0.295291	0.686494	0.951625	2.52569	1.38793	1.45747	0.738811	2.36754
2006	33	2605.56	19440	147.7	1051.88	1913.9	2.33052	131.68	0.506838	7.80041	0.399808	5.0652e+07	0.386603	0.80413	1.10865	1.85208	1.00263	0.534567	0.728274	2.3512
2007	33	2176.67	18264.4	215.6	1030.76	1940.85	3.5089	138.659	0.446481	7.94426	0.399808	3.97555e+07	0.291345	0.539175	1.17478	2.41174	1.44092	0.315211	0.725947	2.35159
2008	33	2366.79	18280	279.1	1051	2038	3.24876	192.043	0.409902	8.15165	0.399808	4.3265e+07	0.918002	0.601322	0.61277	1.82015	1.23743	0.549099	0.728352	2.30649
2009	33	2334.55	17029	281.9	1044.69	1997.24	2.89386	177.832	0.399542	8.28395	0.403942	3.9755e+07	0.590666	0.889772	0.976363	1.38577	1.36806	0.589186	0.731238	2.34681
2010	33	2334.55	17029	290.9	1010.2	1895.4	2.97856	175.164	0.389877	8.39804	0.405063	39755000	0.64732	0.58733	0.556993	1.67299	2.38859	1.49941	0.725661	2.29452
2011	33	2415	17280	306.6	955	1865	2.97904	201.789	0.384012	8.52566	0.405382	41731200	0.195609	0.519435	0.592673	0.785662	1.34924	1.71745	0.723153	2.28205
2012	33	2664	17580	316.1	908.21	1827.7	3.44156	213.897	0.382889	8.71311	0.405078	46833120	0.531017	0.3875	0.442072	1.91159	1.13317	0.723356	0.722067	2.43098
2013	33	2728	16710	316.4	905.11	1830.3	3.52343	204.058	0.375878	8.90561	0.436157	45584880	0.366196	1.16555	0.459444	1.36402	0.693244	0.40194	0.720981	2.46367
2014	33	2756	16290	332	918.2	1886	3.36722	186.101	0.349303	9.33914	0.423662	44895240	0.698525	0.653214	0.581548	0.81001	0.92627	1.82006	0.727491	2.32011
2015	33	2954	15380	342.2	934	1926	2.7625	189.264	0.335743	9.61792	0.435723	45432520	0.746945	0.811849	1.50184	0.797905	1.26882	0.484318	0.704935	2.2828
2016	33	2984	13330	326.8	887.3	1858.59	2.39601	181.126	0.312917	6.96466	0.43284	39776720	0.588663	0.723748	1.12966	2.28195	0.88902	0.594647	0.705571	2.44316
2017	33	2967	13346.7	202.9	372.67	1682.02	2.48438	182.394	0.283547	6.92501	0.422796	39599560	0.445844	0.594853	0.846401	1.28008	1.4205	0.913268	0.727539	2.48658
2018	33	2127.99	12264.6	202.7	373.41	1734.07	2.30763	199.539	0.261114	6.82466	0.414376	2.6099e+07	0.481448	0.62647	0.706028	1.15424	1.65034	0.71944	0.731554	2.5534
2019	33	2037.47	12810	204.1	385.13	1898.81	2.3502	201.734	0.254632	6.84049	0.41239	2.61e+07	0.566307	0.212707	0.900778	0.832859	1.48897	0.39068	0.733157	2.49101
2003	34	1613.26	27150	49.6	1396	3315.8	3.12008	102.421	0.168439	5.42109	0.211832	43800000	0.592809	0.714779	1.30261	1.60953	1.89016	1.50868	0.41852	1.99401
2004	34	2082.32	27890	74.5	1423.92	3910	2.9253	119.67	0.163279	5.63195	0.205763	5.8076e+07	0.268261	0.830252	1.18975	1.83398	1.2005	1.04203	0.419993	2.07028
2005	34	2270.92	28470	104	1447	3988	2.50038	132.475	0.165498	5.62601	0.202614	6.4653e+07	0.305969	0.734287	0.84995	1.43271	1.57602	1.31349	0.422171	2.18871
2006	34	2211.01	28880	147.7	1051.88	1913.9	2.33052	131.68	0.161955	5.47639	0.202614	63854000	0.484547	0.893951	0.973088	1.36562	0.802679	0.897199	0.418434	2.1746
2007	34	1874.14	27859.2	215.6	1030.76	1940.85	3.5089	138.659	0.14846	5.88745	0.202614	5.2212e+07	0.228397	0.484853	0.942683	2.16037	1.10518	0.47385	0.417204	2.14064
2008	34	2105.24	28270	279.1	1051	2038	3.24876	192.043	0.144411	6.26017	0.202614	5.9515e+07	0.624661	0.665304	0.662224	1.60338	1.09293	0.947404	0.422368	2.09707
2009	34	2242.18	26323	281.9	1044.69	1997.24	2.89386	177.832	0.144204	6.36904	0.200897	5.9021e+07	0.465593	1.14573	0.683479	1.22196	1.48299	0.629287	0.42252	2.12394
2010	34	2323.86	25171	290.9	1010.2	1895.4	2.97856	175.164	0.139725	6.59608	0.201786	5.8494e+07	0.703217	0.74092	0.608911	2.14936	1.39665	1.01435	0.431184	2.05809
2011	34	1938	24600	306.6	955	1865	2.97904	201.789	0.133113	6.75935	0.20344	47674800	0.180448	0.628071	0.593949	1.28325	1.41936	2.25971	0.432046	2.08079
2012	34	2192	23810	316.1	908.21	1827.7	3.44156	213.897	0.132617	6.83436	0.202858	52191520	0.440828	0.500938	0.546529	1.39609	1.17497	0.801336	0.432528	2.19439
2013	34	1580	23320	316.4	905.11	1830.3	3.52343	204.058	0.137201	6.9784	0.197549	36845600	0.437108	1.13425	0.602878	1.496	0.695138	0.41782	0.434182	2.28198
2014	34	798	21970	332	918.2	1886	3.36722	186.101	0.131679	7.16462	0.204387	17532060	0.894568	0.726104	0.594397	0.807731	1.23322	2.08612	0.438304	2.10664
2015	34	1032	21900	342.2	934	1926	2.7625	189.264	0.127079	7.28966	0.219166	22600800	0.850196	0.878889	1.35053	0.698757	0.99147	0.635707	0.44257	2.0786
2016	34	1533	22470	326.8	887.3	1858.59	2.39601	181.126	0.114798	7.39775	0.219843	34446510	0.631705	0.801975	1.18001	1.99952	0.861521	0.703465	0.446377	2.23014
2017	34	1380	22533.3	202.9	372.67	1682.02	2.48438	182.394	0.0959864	7.61466	0.224296	31096000	0.485911	0.679874	1.06236	1.11659	1.18172	1.02784	0.447821	2.27951
2018	34	2369.74	21315	202.7	373.41	1734.07	2.30763	199.539	0.0953374	7.87089	0.228109	50511000	0.559639	1.00237	1.09098	1.64904	0.765961	1.08841	0.45212	2.3543
2019	34	2456.06	21620	204.1	385.13	1898.81	2.3502	201.734	0.092713	7.98338	0.233882	5.31e+07	0.529652	0.311332	1.22709	0.753197	1.40215	0.816099	0.454319	2.31234
2003	35	1019.53	17150	49.6	1396	3315.8	3.12008	102.421	0.302347	5.37247	0.381785	17485000	0.750202	0.779986	1.63531	1.8726	2.1059	0.961713	0.954722	2.1735
2004	35	1897.26	18230	74.5	1423.92	3910	2.9253	119.67	0.320815	5.35145	0.38001	3.4587e+07	0.345444	0.882548	1.19192	2.46499	1.57877	0.882698	0.960479	2.25706
2005	35	2286.03	15960	104	1447	3988	2.50038	132.475	0.314499	5.66614	0.395007	3.6485e+07	0.487609	0.863868	1.23304	2.15276	1.7003	1.26537	0.964759	2.33494
2006	35	2121.49	15400	147.7	1051.88	1913.9	2.33052	131.68	0.287931	5.8136	0.395007	3.2671e+07	0.636228	1.05048	1.35604	1.98982	1.03725	0.83408	0.954337	2.3332
2007	35	1402.7	12038.4	215.6	1030.76	1940.85	3.5089	138.659	0.238461	6.27616	0.395007	1.68862e+07	0.433459	0.73998	1.20584	3.0517	1.37724	0.463255	0.943447	2.32093
2008	35	2155.98	7860	279.1	1051	2038	3.24876	192.043	0.250996	6.4004	0.395007	1.6946e+07	0.818193	0.847306	0.794243	2.29766	1.45393	0.689707	0.947841	2.26602
2009	35	2584.89	10366	281.9	1044.69	1997.24	2.89386	177.832	0.233711	6.62623	0.405376	2.6795e+07	0.693457	1.12825	1.05268	1.44936	1.54679	0.66765	0.954184	2.30021
2010	35	2416.82	9918	290.9	1010.2	1895.4	2.97856	175.164	0.221752	6.7714	0.407394	23970000	0.815018	1.03043	0.782056	1.96818	1.96613	1.47783	0.938144	2.2483
2011	35	2266	9000	306.6	955	1865	2.97904	201.789	0.217524	6.9189	0.412612	20394000	0.213528	0.648463	1.04858	1.06577	1.31796	1.43296	0.974398	2.25788
2012	35	2030	11200	316.1	908.21	1827.7	3.44156	213.897	0.220954	7.08435	0.412612	22736000	0.625032	0.657942	0.690193	1.83467	1.14287	0.872041	0.977455	2.38819
2013	35	1647	10240	316.4	905.11	1830.3	3.52343	204.058	0.219083	7.24567	0.356196	16865280	0.49025	1.33259	0.761483	1.51296	1.06542	0.666477	1.19213	2.42729
2014	35	1636	10240	332	918.2	1886	3.36722	186.101	0.206362	7.42196	0.359491	16752640	0.880269	0.829606	0.849981	0.908414	1.22598	1.84466	0.966196	2.2302
2015	35	2066	9860	342.2	934	1926	2.7625	189.264	0.191378	7.52951	0.38158	20370760	0.822444	1.0932	1.72108	1.06108	1.34351	0.616663	0.975111	2.20366
2016	35	2057	18430	326.8	887.3	1858.59	2.39601	181.126	0.189015	6.76415	0.39293	37910510	0.825667	1.01669	1.62719	2.05624	1.0226	0.68483	1.00688	2.36629
2017	35	2182	23653.3	202.9	372.67	1682.02	2.48438	182.394	0.169874	6.81901	0.398888	5.16116e+07	0.62579	0.757459	1.28932	1.36845	1.50444	1.5509	0.98451	2.39735
2018	35	2472.4	25966.7	202.7	373.41	1734.07	2.30763	199.539	0.16171	6.92259	0.403727	64200000	0.6832	1.10756	0.971225	1.64689	1.49294	0.694412	0.990082	2.47428
2019	35	2747.28	39530	204.1	385.13	1898.81	2.3502	201.734	0.152681	7.01337	0.403878	1.086e+08	0.695388	0.461373	1.41125	0.956779	1.15954	0.384747	0.991159	2.42022
2003	36	1377.8	64140	49.6	1396	3315.8	3.12008	102.421	0.464927	2.43917	0.244432	8.8372e+07	0.948549	0.839372	1.37206	1.44361	1.84704	1.15556	0.402557	2.18366
2004	36	2652.07	64580	74.5	1423.92	3910	2.9253	119.67	0.487742	2.90594	0.242749	1.71271e+08	0.318857	0.941339	1.07526	2.06929	1.50171	0.958093	0.404276	2.26864
2005	36	2121.9	68820	104	1447	3988	2.50038	132.475	0.451395	3.20407	0.248274	1.46029e+08	0.518498	0.962087	1.28122	2.46193	2.17901	1.21914	0.406092	2.34016
2006	36	2217.53	65720	147.7	1051.88	1913.9	2.33052	131.68	0.423988	3.56097	0.248274	145736000	0.749348	1.12977	1.00105	1.679	0.782164	0.988627	0.377723	2.35666
2007	36	1714.99	59251.2	215.6	1030.76	1940.85	3.5089	138.659	0.373215	4.18684	0.248274	1.01615e+08	0.408493	0.797932	1.36045	2.68217	1.24819	0.602391	0.377061	2.31658
2008	36	1975.08	60240	279.1	1051	2038	3.24876	192.043	0.358285	5.68548	0.248274	1.18979e+08	0.914209	0.882823	0.753107	2.22933	1.79623	0.667921	0.380383	2.27185
2009	36	1952.33	61805	281.9	1044.69	1997.24	2.89386	177.832	0.365461	5.79088	0.249941	1.20664e+08	0.753225	1.3178	1.24169	1.47251	1.43378	0.513466	0.38227	2.27513
2010	36	1948.54	62459	290.9	1010.2	1895.4	2.97856	175.164	0.339168	6.03848	0.25249	1.21704e+08	0.82019	1.12971	0.898372	2.73679	1.76178	1.3219	0.387491	2.23747
2011	36	1953	61330	306.6	955	1865	2.97904	201.789	0.317147	6.25792	0.251938	119777490	0.230593	0.707335	1.06991	1.2096	1.42714	1.44979	0.382097	2.26996
2012	36	1928	62650	316.1	908.21	1827.7	3.44156	213.897	0.313745	6.72374	0.251871	120789200	0.668691	0.865375	0.902625	1.54628	1.16974	1.10452	0.382851	2.38492
2013	36	1888	60170	316.4	905.11	1830.3	3.52343	204.058	0.308292	7.01057	0.25762	113600960	0.57559	1.37896	0.961189	1.52895	1.17337	0.796638	0.380625	2.46512
2014	36	1940	55390	332	918.2	1886	3.36722	186.101	0.305867	7.34634	0.258488	107456600	0.990905	0.854579	0.881371	0.956388	1.30396	1.87606	0.376853	2.23789
2015	36	2050	53290	342.2	934	1926	2.7625	189.264	0.305328	7.50145	0.25885	109244500	0.90223	1.26456	1.50732	1.0949	1.0773	0.673486	0.377985	2.21596
2016	36	2052	52370	326.8	887.3	1858.59	2.39601	181.126	0.290026	7.18732	0.257642	107463240	0.924266	1.0525	1.41855	2.02413	0.901624	0.721103	0.379822	2.4041
2017	36	2114	49946.7	202.9	372.67	1682.02	2.48438	182.394	0.270553	7.19129	0.251366	1.05587e+08	0.763621	0.760642	1.47442	1.26443	1.40675	1.79786	0.379124	2.3887
2018	36	1451.78	44298	202.7	373.41	1734.07	2.30763	199.539	0.258705	7.12731	0.245504	6.4311e+07	0.705699	1.37921	1.07078	1.49114	0.977589	0.817017	0.377743	2.46625
2019	36	1633.16	40290	204.1	385.13	1898.81	2.3502	201.734	0.265308	7.27048	0.24728	65800000	0.743779	0.60813	1.57257	1.05896	1.03196	0.467876	0.378422	2.4286
2003	37	1547	21340	49.6	1396	3315.8	3.12008	102.421	0.23079	3.85447	0.36159	3.3013e+07	0.672081	0.706692	1.48486	1.55222	1.99552	1.14674	0.618397	2.11579
2004	37	1800.25	19980	74.5	1423.92	3910	2.9253	119.67	0.232652	4.25724	0.361395	3.5969e+07	0.273105	0.798028	0.919948	2.48845	1.39186	1.05196	0.621036	2.21238
2005	37	2152.01	18670	104	1447	3988	2.50038	132.475	0.215508	4.53119	0.358943	4.0178e+07	0.409319	0.769719	1.14665	2.12374	1.66474	1.32055	0.611263	2.28361
2006	37	2425.51	18700	147.7	1051.88	1913.9	2.33052	131.68	0.19618	4.98352	0.358943	45357000	0.625575	1.01323	1.06099	1.78269	0.813822	0.944453	0.613626	2.28846
2007	37	2348.1	18420	215.6	1030.76	1940.85	3.5089	138.659	0.17407	5.34234	0.358943	4.3252e+07	0.318188	0.587631	1.19204	2.52404	1.19225	0.439211	0.613816	2.2656
2008	37	2492.81	18510	279.1	1051	2038	3.24876	192.043	0.168431	5.88819	0.358943	4.6142e+07	0.757244	0.802913	0.599778	2.04548	1.15278	0.798033	0.617737	2.22477
2009	37	2361.02	15747	281.9	1044.69	1997.24	2.89386	177.832	0.165972	6.19144	0.363219	3.7179e+07	0.628975	1.05559	0.924977	1.69063	1.93563	0.576327	0.622025	2.23741
2010	37	2414.51	15505	290.9	1010.2	1895.4	2.97856	175.164	0.162458	6.32148	0.367076	37437000	0.798755	0.992347	0.669463	2.71215	1.8325	1.36289	0.620572	2.16675
2011	37	2506	14970	306.6	955	1865	2.97904	201.789	0.160802	6.61128	0.376045	37514820	0.241124	0.556672	0.808822	1.12756	1.49431	2.0233	0.622217	2.19357
2012	37	2729	14740	316.1	908.21	1827.7	3.44156	213.897	0.176828	6.86567	0.374882	40225460	0.554497	0.569068	0.656782	1.42878	1.19173	0.952313	0.623621	2.33337
2013	37	2696	12700	316.4	905.11	1830.3	3.52343	204.058	0.186441	7.15538	0.334628	34239200	0.457791	1.60346	0.697455	1.36345	0.78375	0.553458	0.627151	2.43511
2014	37	1825	10570	332	918.2	1886	3.36722	186.101	0.186425	7.56932	0.36807	19290250	0.881597	0.721805	0.710623	0.710179	1.19918	2.00153	0.629282	2.24402
2015	37	2956	9780	342.2	934	1926	2.7625	189.264	0.180956	7.6803	0.37416	28909680	0.888661	1.15924	1.55512	0.796392	1.0732	0.628686	0.629282	2.17796
2016	37	3390	11900	326.8	887.3	1858.59	2.39601	181.126	0.17923	6.98477	0.3792	40341000	0.809258	0.961091	1.7163	1.76219	0.899851	0.581896	0.632327	2.35717
2017	37	2814	10980	202.9	372.67	1682.02	2.48438	182.394	0.155836	7.26453	0.38733	30897720	0.55622	0.692501	1.12477	1.38705	1.44389	1.61333	0.634357	2.38061
2018	37	3050.92	11566.7	202.7	373.41	1734.07	2.30763	199.539	0.142762	7.24324	0.384865	35289000	0.667862	1.10758	1.01886	1.59403	1.27081	0.831525	0.637871	2.47323
2019	37	2835.61	13930	204.1	385.13	1898.81	2.3502	201.734	0.139115	7.35999	0.394796	3.95e+07	0.720211	0.548557	1.41734	0.817595	0.920867	0.478456	0.637617	2.4319
2003	38	556.574	24870	49.6	1396	3315.8	3.12008	102.421	0.307547	7.34049	0.447132	13842000	0.764096	0.590763	1.11732	1.78746	1.82042	1.02827	0.8289	2.06971
2004	38	1910.15	21480	74.5	1423.92	3910	2.9253	119.67	0.331128	7.74618	0.457315	4.103e+07	0.35693	0.826621	0.997226	1.96901	1.45253	0.706577	0.83333	2.11514
2005	38	1800	21520	104	1447	3988	2.50038	132.475	0.30625	8.00761	0.44249	38736000	0.302459	0.787472	1.14165	1.75767	1.48544	1.4156	0.83699	2.23811
2006	38	2857.06	21540	147.7	1051.88	1913.9	2.33052	131.68	0.277948	7.94118	0.44249	61541000	0.437231	0.846292	1.01344	1.42054	1.22438	0.482795	0.828317	2.1949
2007	38	1762.68	13334.4	215.6	1030.76	1940.85	3.5089	138.659	0.255604	8.03025	0.44249	2.35043e+07	0.309075	0.561807	1.11944	1.82512	1.56222	0.600194	0.818729	2.20086
2008	38	1803.16	12640	279.1	1051	2038	3.24876	192.043	0.248019	8.04666	0.44249	2.2792e+07	0.689711	0.701788	0.958099	1.89646	1.30702	0.611403	0.820136	2.12876
2009	38	2239.02	13593	281.9	1044.69	1997.24	2.89386	177.832	0.25608	8.0993	0.442134	3.0435e+07	0.527894	0.943435	0.876004	1.52725	1.35078	0.673416	0.82466	2.19454
2010	38	2255.18	14237	290.9	1010.2	1895.4	2.97856	175.164	0.248617	8.25197	0.444744	3.2107e+07	0.595498	0.646939	0.694784	1.58704	2.05212	1.21029	0.843882	2.13106
2011	38	2317	14190	306.6	955	1865	2.97904	201.789	0.240852	8.40329	0.444005	32878230	0.190768	0.625885	0.844924	1.20734	1.48634	1.16357	0.834505	2.11609
2012	38	2423	13850	316.1	908.21	1827.7	3.44156	213.897	0.241965	8.65108	0.441787	33558550	0.572259	0.461148	0.706919	1.7965	1.30351	0.720501	0.843319	2.23383
2013	38	2388	14300	316.4	905.11	1830.3	3.52343	204.058	0.232481	8.79763	0.46533	34148400	0.35882	0.978248	0.710026	2.12985	1.03151	0.529929	0.866538	2.26926
2014	38	2702	12320	332	918.2	1886	3.36722	186.101	0.222973	8.90458	0.461965	33288640	0.646303	0.731334	0.903728	1.14779	1.1013	1.43417	0.859838	2.16718
2015	38	2771	13390	342.2	934	1926	2.7625	189.264	0.212543	9.02193	0.463445	37103690	0.694175	0.847495	1.28084	1.05633	1.32369	0.583107	0.861987	2.13205
2016	38	3078	9860	326.8	887.3	1858.59	2.39601	181.126	0.200496	8.22271	0.474797	30349080	0.571634	0.755688	1.30909	2.38472	1.1365	0.5529	0.86607	2.26748
2017	38	3503	12560	202.9	372.67	1682.02	2.48438	182.394	0.183794	7.0001	0.460681	43997680	0.47649	0.570586	1.17612	1.51064	1.45032	0.708235	0.868983	2.33029
2018	38	2769.62	23943	202.7	373.41	1734.07	2.30763	199.539	0.189553	6.92406	0.444702	66313000	0.553503	0.737467	0.861943	1.34227	1.65621	0.615242	0.861843	2.38253
2019	38	2736.25	23280	204.1	385.13	1898.81	2.3502	201.734	0.230683	7.22594	0.456969	6.37e+07	0.597763	0.417441	0.882366	1.31041	1.56099	0.45096	0.861692	2.30734
2003	39	1395.1	16310	49.6	1396	3315.8	3.12008	102.421	0.179875	5.45223	0.213715	2.2754e+07	0.63719	0.685208	1.0218	1.36148	1.7035	1.6472	0.210148	2.00265
2004	39	1677.3	15990	74.5	1423.92	3910	2.9253	119.67	0.179469	5.70643	0.21709	2.682e+07	0.286386	0.6818	0.933733	1.57129	1.05991	1.07124	0.210755	2.07372
2005	39	1831.46	16400	104	1447	3988	2.50038	132.475	0.168854	5.68627	0.213735	3.0036e+07	0.246307	0.69711	0.829109	1.12166	1.35366	1.30998	0.21115	2.21028
2006	39	1873.64	16960	147.7	1051.88	1913.9	2.33052	131.68	0.152633	5.66822	0.213735	31777000	0.450233	0.876929	0.803999	1.25481	0.787175	1.04544	0.214882	2.18106
2007	39	1666.25	16800	215.6	1030.76	1940.85	3.5089	138.659	0.138246	6.08449	0.213735	27993000	0.180576	0.403693	0.842691	2.6041	0.88822	0.525908	0.21089	2.13091
2008	39	2297.37	18650	279.1	1051	2038	3.24876	192.043	0.143309	6.29264	0.213735	4.2846e+07	0.518319	0.674867	0.671419	1.25369	1.08334	0.787535	0.211471	2.09205
2009	39	2293.8	19125	281.9	1044.69	1997.24	2.89386	177.832	0.140772	6.59918	0.218761	4.3869e+07	0.385593	1.3159	0.635844	1.04097	1.32495	0.629623	0.212424	2.10768
2010	39	2191.6	18653	290.9	1010.2	1895.4	2.97856	175.164	0.134024	6.75399	0.221367	4.088e+07	0.563396	0.698706	0.695337	2.09566	1.49611	0.922755	0.212831	2.05932
2011	39	2129	18960	306.6	955	1865	2.97904	201.789	0.131455	6.88538	0.21616	40365840	0.202103	0.676017	0.605246	1.09829	1.12164	2.48466	0.21351	2.063
2012	39	2149	19650	316.1	908.21	1827.7	3.44156	213.897	0.136362	6.88765	0.21187	42227850	0.373332	0.56138	0.482713	1.69538	1.05801	0.767442	0.212652	2.15091
2013	39	1948	18420	316.4	905.11	1830.3	3.52343	204.058	0.142766	6.95645	0.188599	35882160	0.385925	1.15603	0.503032	1.4959	0.768268	0.388726	0.213519	2.27813
2014	39	2002	17750	332	918.2	1886	3.36722	186.101	0.155823	7.57068	0.214302	35535500	0.809268	0.712413	0.673832	0.757793	1.28121	1.93068	0.214091	2.09454
2015	39	2215	17450	342.2	934	1926	2.7625	189.264	0.164232	7.21327	0.212409	38651750	0.774423	0.804492	1.25734	0.692049	1.13039	0.758324	0.214034	2.04662
2016	39	2146	17050	326.8	887.3	1858.59	2.39601	181.126	0.161864	4.79482	0.223128	36589300	0.617397	0.793285	1.18468	1.58629	0.754816	0.617061	0.214949	2.222
2017	39	2030	16946.7	202.9	372.67	1682.02	2.48438	182.394	0.143725	4.71791	0.228746	3.44017e+07	0.472363	0.663665	1.03902	1.12763	1.1398	1.25257	0.216149	2.24813
2018	39	2337.5	16673.3	202.7	373.41	1734.07	2.30763	199.539	0.135729	4.67694	0.234869	38974000	0.586075	0.703528	0.965921	1.4309	0.600365	1.02119	0.216549	2.28584
2019	39	2375.69	16290	204.1	385.13	1898.81	2.3502	201.734	0.170132	4.75556	0.242505	3.87e+07	0.524883	0.338588	1.22379	0.836336	1.11103	0.990675	0.216892	2.17334
2003	40	1123.09	54270	49.6	1396	3315.8	3.12008	102.421	0.606417	6.1126	0.439499	6.095e+07	0.858239	0.700689	1.59726	2.28907	2.56271	0.972622	0.718355	2.17749
2004	40	2269.46	59860	74.5	1423.92	3910	2.9253	119.67	0.620667	6.39722	0.427944	1.3585e+08	0.319606	0.765434	0.919578	2.78819	1.71397	0.873377	0.711986	2.27263
2005	40	2335.71	63510	104	1447	3988	2.50038	132.475	0.592546	6.71035	0.438157	1.48341e+08	0.385779	0.669672	1.11212	2.45487	1.55989	1.53607	0.714875	2.35662
2006	40	2725.63	59190	147.7	1051.88	1913.9	2.33052	131.68	0.562519	7.04802	0.438157	161330000	0.513791	0.815948	1.31324	1.77812	1.15903	0.584919	0.714948	2.32755
2007	40	2220.04	63052.8	215.6	1030.76	1940.85	3.5089	138.659	0.50696	7.40703	0.438157	1.3998e+08	0.343387	0.50387	1.15673	2.56208	2.05119	0.535437	0.713686	2.32073
2008	40	2456.21	67680	279.1	1051	2038	3.24876	192.043	0.483467	7.72342	0.438157	1.66236e+08	0.848411	0.893634	1.00788	2.14027	1.70102	0.479639	0.725467	2.24447
2009	40	2697.87	68263	281.9	1044.69	1997.24	2.89386	177.832	0.482538	7.9343	0.431581	1.84165e+08	0.5291	1.12686	1.15131	1.398	1.35655	0.646165	0.729671	2.29338
2010	40	2702.65	67173	290.9	1010.2	1895.4	2.97856	175.164	0.448004	8.13959	0.434418	181545000	0.771082	0.754173	0.715628	1.67102	1.9449	1.46691	0.687033	2.25556
2011	40	2774	68040	306.6	955	1865	2.97904	201.789	0.416132	8.21069	0.432056	188742960	0.165976	0.756567	0.927134	1.04483	1.61974	1.20029	0.687967	2.24049
2012	40	2827	62990	316.1	908.21	1827.7	3.44156	213.897	0.412579	8.34543	0.431094	178072730	0.502448	0.468985	0.596292	2.71014	1.24416	0.811789	0.684043	2.38349
2013	40	2614	54180	316.4	905.11	1830.3	3.52343	204.058	0.395605	8.39644	0.416774	141626520	0.413015	1.50943	0.566774	1.67315	1.37839	0.640748	0.679839	2.44162
2014	40	2596	54070	332	918.2	1886	3.36722	186.101	0.39747	8.47654	0.419372	140365720	0.721327	0.713561	0.861451	1.19951	1.19968	1.67435	0.678064	2.29441
2015	40	2703	50950	342.2	934	1926	2.7625	189.264	0.374845	8.71761	0.433219	137717850	0.823854	0.904909	1.74839	1.17215	1.10292	0.615102	0.67955	2.20152
2016	40	2595	53750	326.8	887.3	1858.59	2.39601	181.126	0.344951	5.94078	0.440207	139481250	0.617628	0.843793	1.33647	2.12164	0.940054	0.726002	0.680278	2.37638
2017	40	2716	59573.3	202.9	372.67	1682.02	2.48438	182.394	0.301829	5.93593	0.435169	1.61801e+08	0.469469	0.632646	1.11131	1.45001	1.80349	1.27253	0.681857	2.44028
2018	40	2552.37	52363.9	202.7	373.41	1734.07	2.30763	199.539	0.285115	5.97594	0.424914	1.33652e+08	0.707696	0.822969	0.693625	1.24826	3.00772	0.582335	0.684352	2.47613
2019	40	2663.16	49490	204.1	385.13	1898.81	2.3502	201.734	0.264985	6.0134	0.429902	131800000	0.672896	0.240719	1.20821	1.04278	1.66512	0.35928	0.685127	2.39624
2003	41	1711.62	22210	49.6	1396	3315.8	3.12008	102.421	0.285827	7.99377	0.464799	38015000	0.498669	0.520033	1.45475	1.71516	1.67921	1.1509	0.668418	2.15072
2004	41	2005.52	23000	74.5	1423.92	3910	2.9253	119.67	0.292308	8.33191	0.467337	4.6127e+07	0.277751	0.84971	1.015	1.79133	1.54352	0.817953	0.682617	2.22822
2005	41	1966.76	22440	104	1447	3988	2.50038	132.475	0.27986	8.33403	0.4261	4.4134e+07	0.215649	0.676575	0.936061	1.78042	1.20801	1.3852	0.682091	2.35549
2006	41	2303.52	24430	147.7	1051.88	1913.9	2.33052	131.68	0.260625	8.11669	0.4261	56275000	0.40124	0.661431	1.00465	1.7834	0.828979	0.473886	0.678969	2.31756
2007	41	1817.25	22657.2	215.6	1030.76	1940.85	3.5089	138.659	0.242398	8.143	0.4261	4.11738e+07	0.227328	0.422869	0.689733	1.81222	1.19356	0.359345	0.675272	2.32842
2008	41	2074.83	24390	279.1	1051	2038	3.24876	192.043	0.238427	8.27215	0.4261	5.0605e+07	0.736906	0.530624	0.524174	2.36086	0.933309	0.615559	0.674893	2.27372
2009	41	2321.23	21997	281.9	1044.69	1997.24	2.89386	177.832	0.230368	8.38348	0.417402	5.106e+07	0.461544	0.745202	0.61524	1.21952	1.43312	0.604753	0.676558	2.3245
2010	41	2278.81	22707	290.9	1010.2	1895.4	2.97856	175.164	0.221288	8.63249	0.417547	51745000	0.498204	0.4924	0.396286	1.63374	2.22896	1.19869	0.699106	2.2689
2011	41	2368	20100	306.6	955	1865	2.97904	201.789	0.20016	8.84848	0.41412	47596800	0.161606	0.591427	0.532573	0.905555	1.0958	1.65307	0.686071	2.25186
2012	41	2432	20920	316.1	908.21	1827.7	3.44156	213.897	0.205535	9.09741	0.412511	50877440	0.426698	0.293996	0.617875	1.31971	1.03817	0.683832	0.687174	2.40947
2013	41	2446	18110	316.4	905.11	1830.3	3.52343	204.058	0.20821	9.23531	0.448649	44297060	0.31267	0.888697	0.443396	1.98553	0.751662	0.374033	0.663587	2.43752
2014	41	2979	16440	332	918.2	1886	3.36722	186.101	0.202274	9.296	0.444956	48974760	0.609387	0.522365	0.609236	1.16301	1.08782	1.67468	0.658666	2.32527
2015	41	2633	15160	342.2	934	1926	2.7625	189.264	0.196078	9.38964	0.443586	39916280	0.779679	0.758345	1.15164	0.855397	1.16634	0.510532	0.660166	2.30085
2016	41	2867	12260	326.8	887.3	1858.59	2.39601	181.126	0.178673	9.15811	0.449019	35149420	0.476865	0.568037	1.33266	3.77755	0.973686	0.478849	0.662705	2.43581
2017	41	2839	13946.7	202.9	372.67	1682.02	2.48438	182.394	0.160559	8.97711	0.431792	3.95946e+07	0.421275	0.527478	0.999366	1.16835	1.07632	0.573984	0.659013	2.51365
2018	41	3038.95	18179.3	202.7	373.41	1734.07	2.30763	199.539	0.152267	8.76412	0.415725	55246000	0.565397	0.526981	0.797643	1.01675	0.936749	0.76272	0.698842	2.53461
2019	41	3398.46	14330	204.1	385.13	1898.81	2.3502	201.734	0.146936	8.93947	0.419585	48700000	0.461556	0.175235	0.804388	0.695275	1.30418	0.620457	0.701278	2.50437
2003	42	1426.7	20490	49.6	1396	3315.8	3.12008	102.421	0.479113	2.55595	0.362887	29233000	1.30334	1.0155	2.25803	2.36326	1.44836	0.72356	0.306929	2.3377
2004	42	1931.17	19380	74.5	1423.92	3910	2.9253	119.67	0.533272	2.55219	0.359187	3.7426e+07	0.64696	1.29102	1.55167	1.90933	1.79996	0.689099	0.305179	2.38521
2005	42	1760.66	20970	104	1447	3988	2.50038	132.475	0.504719	2.48635	0.369454	3.6921e+07	0.843915	1.4081	1.43675	2.70498	2.05045	1.3001	0.350701	2.48748
2006	42	2449.06	20810	147.7	1051.88	1913.9	2.33052	131.68	0.476717	2.51773	0.369454	5.0965e+07	1.11815	1.20586	1.24953	1.99963	1.02123	0.952054	0.339338	2.46035
2007	42	1862.95	19113.6	215.6	1030.76	1940.85	3.5089	138.659	0.43977	2.80971	0.369454	3.56078e+07	0.770436	1.09918	1.52786	3.30989	1.60334	0.506387	0.339496	2.45392
2008	42	1117.19	13500	279.1	1051	2038	3.24876	192.043	0.439178	3.16253	0.369454	1.5082e+07	1.12972	1.05223	1.31051	2.40974	2.22844	0.520952	0.342152	2.39471
2009	42	955.99	14974	281.9	1044.69	1997.24	2.89386	177.832	0.434661	3.39928	0.369188	1.4315e+07	0.938751	1.31454	1.43951	1.61445	1.27526	0.558394	0.347618	2.40977
2010	42	941.046	14384	290.9	1010.2	1895.4	2.97856	175.164	0.44312	3.75978	0.374437	1.3536e+07	1.22838	1.1775	1.13745	2.9527	1.42097	1.29521	0.323712	2.33941
2011	42	907	14870	306.6	955	1865	2.97904	201.789	0.448306	4.1745	0.384152	13487090	0.283689	0.774674	1.83003	1.22135	1.41869	0.736469	0.324067	2.36936
2012	42	998	16750	316.1	908.21	1827.7	3.44156	213.897	0.460766	4.50558	0.382962	16716500	0.699436	1.15252	1.21413	1.61439	1.43003	1.25431	0.33946	2.48162
2013	42	1037	13440	316.4	905.11	1830.3	3.52343	204.058	0.457785	4.7194	0.405056	13937280	0.700955	1.49874	1.25573	1.72652	1.3115	1.0816	0.338362	2.54169
2014	42	1119	12290	332	918.2	1886	3.36722	186.101	0.431801	4.87667	0.406387	13752510	1.38351	1.06109	1.24514	1.51931	1.6814	1.49437	0.341632	2.33678
2015	42	1277	12290	342.2	934	1926	2.7625	189.264	0.424648	5.05941	0.402535	15694330	1.04653	1.49857	2.57814	1.41416	1.3168	0.731962	0.340661	2.33063
2016	42	1027	11950	326.8	887.3	1858.59	2.39601	181.126	0.400574	4.80896	0.409931	12272650	1.4431	1.41844	2.37952	2.81243	0.893208	0.764157	0.342982	2.48409
2017	42	1001	6093.33	202.9	372.67	1682.02	2.48438	182.394	0.364241	5.25866	0.430059	6.09943e+06	0.933026	0.96764	1.65208	1.74323	2.01197	1.77888	0.343514	2.50592
2018	42	998.328	6100	202.7	373.41	1734.07	2.30763	199.539	0.345305	5.72399	0.453902	6089800	0.802658	1.99946	1.02156	1.59865	1.44825	0.688384	0.344605	2.5689
2019	42	994.575	5530	204.1	385.13	1898.81	2.3502	201.734	0.342825	5.77438	0.455149	5500000	1.00923	0.686743	1.86044	1.10133	1.05843	0.252273	0.34377	2.51612
2003	43	2083.77	31740	49.6	1396	3315.8	3.12008	102.421	0.293418	5.18188	0.409326	66139000	0.579166	0.692386	1.56676	1.76898	2.25327	1.00468	0.826099	2.13307
2004	43	2758.53	31610	74.5	1423.92	3910	2.9253	119.67	0.301861	5.38776	0.408234	8.7197e+07	0.258132	0.731172	1.24079	2.76609	1.53587	0.946837	0.836345	2.22999
2005	43	2583.64	30620	104	1447	3988	2.50038	132.475	0.288192	5.53358	0.395862	7.9111e+07	0.368881	0.666136	1.13927	1.91627	1.41814	1.27425	0.859818	2.29956
2006	43	2516.71	26750	147.7	1051.88	1913.9	2.33052	131.68	0.258455	5.62307	0.395862	67322000	0.495491	1.07318	1.50242	1.81019	1.09994	0.757548	0.856485	2.31058
2007	43	1834.9	16588.8	215.6	1030.76	1940.85	3.5089	138.659	0.222947	5.75017	0.395862	3.04388e+07	0.375097	0.517478	1.09625	3.09189	1.41648	0.345659	0.858407	2.30299
2008	43	2138.66	17200	279.1	1051	2038	3.24876	192.043	0.217684	5.84375	0.395862	3.6785e+07	0.708003	0.764938	0.562976	2.25289	1.14368	0.801846	0.86247	2.24834
2009	43	2159.68	16126	281.9	1044.69	1997.24	2.89386	177.832	0.211683	5.85719	0.396365	3.4827e+07	0.630776	1.07249	0.942228	1.47043	1.58786	0.71862	0.863271	2.2817
2010	43	2104.76	15807	290.9	1010.2	1895.4	2.97856	175.164	0.198836	5.93118	0.39784	33270000	0.732934	0.863023	0.598301	1.83395	2.44684	1.56052	0.86269	2.23021
2011	43	2419	14780	306.6	955	1865	2.97904	201.789	0.178865	6.00831	0.400249	35752820	0.196661	0.546184	0.716616	0.986116	1.41939	1.75295	0.859888	2.23693
2012	43	2192	14970	316.1	908.21	1827.7	3.44156	213.897	0.178637	6.10377	0.397802	32814240	0.596606	0.481566	0.498302	1.75081	0.965308	0.844008	0.859888	2.38336
2013	43	2214	14810	316.4	905.11	1830.3	3.52343	204.058	0.172847	6.16783	0.402464	32789340	0.418901	1.32979	0.566721	1.4572	0.802395	0.465095	0.860088	2.39581
2014	43	1993	14300	332	918.2	1886	3.36722	186.101	0.16117	6.3306	0.40617	28499900	0.770087	0.651395	0.685858	0.664484	1.09369	1.87694	0.86664	2.20374
2015	43	2159	15160	342.2	934	1926	2.7625	189.264	0.142919	6.50078	0.409783	32730440	0.753361	0.974977	1.56539	0.953114	1.40161	0.535029	0.868921	2.16598
2016	43	2223	23880	326.8	887.3	1858.59	2.39601	181.126	0.121844	6.41539	0.433086	53085240	0.646818	0.860736	1.53194	1.97733	1.05602	0.596577	0.876626	2.33069
2017	43	2586	33413.3	202.9	372.67	1682.02	2.48438	182.394	0.101431	6.36116	0.43298	86406880	0.53461	0.668469	1.00674	1.29387	1.33313	1.58003	0.882309	2.36904
2018	43	2893.51	37346.7	202.7	373.41	1734.07	2.30763	199.539	0.0941737	6.58607	0.427407	1.08063e+08	0.639013	0.931182	0.899967	1.44143	1.46922	0.765986	0.888013	2.47183
2019	43	2809.15	41970	204.1	385.13	1898.81	2.3502	201.734	0.104458	6.6977	0.425946	1.179e+08	0.645638	0.425441	1.2521	0.864859	1.24764	0.402235	0.892956	2.41546
2003	44	1729.03	16570	49.6	1396	3315.8	3.12008	102.421	0.0782001	7.73718	0.34474	28650000	0.47739	0.607279	1.51645	1.54722	2.28144	1.16688	0.937013	2.0395
2004	44	1924.63	15670	74.5	1423.92	3910	2.9253	119.67	0.0799768	8.00428	0.350078	3.0159e+07	0.22869	0.815644	1.15349	2.32433	1.32551	0.997997	0.951115	2.14179
2005	44	1923.82	15070	104	1447	3988	2.50038	132.475	0.0759966	8.03406	0.368473	2.8992e+07	0.250484	0.712658	1.14941	2.05848	1.40829	1.33472	0.96159	2.23948
2006	44	1971.44	13760	147.7	1051.88	1913.9	2.33052	131.68	0.0667494	8.23759	0.368473	27127000	0.458413	0.833171	0.995548	1.78263	1.22448	0.652185	0.972737	2.22359
2007	44	1704.07	12672	215.6	1030.76	1940.85	3.5089	138.659	0.0551994	8.48269	0.368473	2.1594e+07	0.245141	0.400383	0.912939	2.00823	1.64333	0.293003	0.987886	2.22734
2008	44	1900.96	11460	279.1	1051	2038	3.24876	192.043	0.0550072	8.76155	0.368473	2.1785e+07	0.803884	0.721376	0.50628	2.35214	0.923051	0.829737	0.998657	2.18284
2009	44	1913.22	12180	281.9	1044.69	1997.24	2.89386	177.832	0.0556517	8.91135	0.376785	2.3303e+07	0.533764	0.984017	0.725233	1.3148	2.05775	0.739086	1.01007	2.21971
2010	44	1856.49	12626	290.9	1010.2	1895.4	2.97856	175.164	0.0504666	9.89211	0.384523	2.344e+07	0.663648	0.580554	0.48298	1.85331	1.86644	1.33019	1.15854	2.1608
2011	44	1878	11040	306.6	955	1865	2.97904	201.789	0.0449285	10.2236	0.385073	20733120	0.191543	0.498231	0.447572	0.927335	1.40612	2.14838	1.1895	2.17101
2012	44	1957	9880	316.1	908.21	1827.7	3.44156	213.897	0.0438833	10.7823	0.386818	19335160	0.534649	0.359911	0.435138	1.30685	1.37823	0.908399	1.21287	2.31044
2013	44	1906	9570	316.4	905.11	1830.3	3.52343	204.058	0.0424635	11.1513	0.398741	18240420	0.378399	1.23228	0.469613	1.18016	0.706312	0.342931	1.23438	2.37325
2014	44	1701	9020	332	918.2	1886	3.36722	186.101	0.039823	11.8515	0.413718	15343020	0.728126	0.701617	0.55372	0.703009	1.00772	2.06837	1.25947	2.2091
2015	44	1702	8340	342.2	934	1926	2.7625	189.264	0.037828	12.3901	0.431509	14194680	0.779447	0.901297	1.28615	0.806463	1.29644	0.464238	1.28512	2.17941
2016	44	1932	7080	326.8	887.3	1858.59	2.39601	181.126	0.0351443	9.47171	0.443703	13678560	0.573258	0.729717	1.315	2.28974	1.03766	0.628426	1.30592	2.33822
2017	44	1977	5866.67	202.9	372.67	1682.02	2.48438	182.394	0.028615	9.9471	0.459857	1.15984e+07	0.431264	0.629479	0.844153	1.13031	1.558	0.975989	1.32698	2.40739
2018	44	1951.12	6163.33	202.7	373.41	1734.07	2.30763	199.539	0.0237891	10.4184	0.478514	12025400	0.533703	0.623591	0.732462	1.11985	1.36151	0.90556	1.36127	2.54831
2019	44	1973.18	5220	204.1	385.13	1898.81	2.3502	201.734	0.0202381	10.9174	0.512759	1.03e+07	0.475454	0.221682	1.00736	0.956822	1.75766	0.480052	1.39028	2.48995
2003	45	875.833	92400	49.6	1396	3315.8	3.12008	102.421	0.559603	4.88283	0.361793	80927000	0.812267	0.795182	1.68237	2.13982	2.10579	0.9457	0.883865	2.19969
2004	45	2377.28	97100	74.5	1423.92	3910	2.9253	119.67	0.625096	5.17327	0.361281	2.30834e+08	0.383392	0.944017	1.0644	2.58058	1.66823	0.823215	0.888592	2.2821
2005	45	2332.73	115250	104	1447	3988	2.50038	132.475	0.605877	5.35033	0.350041	2.68847e+08	0.503504	0.826132	1.2624	2.33906	1.63523	1.30459	0.892542	2.36879
2006	45	2683.81	109360	147.7	1051.88	1913.9	2.33052	131.68	0.583444	5.44904	0.350041	293501000	0.626518	0.914237	1.24995	2.13134	1.06711	0.760504	0.83083	2.34703
2007	45	2328.68	101885	215.6	1030.76	1940.85	3.5089	138.659	0.527299	5.50104	0.350041	2.37257e+08	0.429909	0.663344	1.15444	3.18645	1.43505	0.523267	0.827937	2.33975
2008	45	2786.47	110510	279.1	1051	2038	3.24876	192.043	0.527697	5.79183	0.350041	3.07933e+08	0.886359	0.867081	0.99803	2.32527	1.61655	0.585715	0.833682	2.27564
2009	45	3181.1	110034	281.9	1044.69	1997.24	2.89386	177.832	0.522636	6.03297	0.349328	3.50029e+08	0.655828	1.14739	1.13139	1.52324	1.39353	0.680157	0.839493	2.31687
2010	45	3133.16	111013	290.9	1010.2	1895.4	2.97856	175.164	0.502525	6.26405	0.352563	347821000	0.85015	1.0489	0.806066	1.78047	1.67108	1.54261	0.747471	2.2712
2011	45	2696	107580	306.6	955	1865	2.97904	201.789	0.481496	6.39509	0.35758	290035680	0.196846	0.75323	1.22283	1.08109	1.2869	1.14484	0.748558	2.27063
2012	45	2800	108480	316.1	908.21	1827.7	3.44156	213.897	0.46875	6.54374	0.357559	303744000	0.60072	0.661354	0.706635	2.36293	1.28721	0.773607	0.736301	2.40151
2013	45	2766	99130	316.4	905.11	1830.3	3.52343	204.058	0.445971	6.65019	0.313316	274193580	0.488402	1.35614	0.738256	1.50722	1.26217	0.749886	0.734387	2.4598
2014	45	2763	100900	332	918.2	1886	3.36722	186.101	0.415083	6.74766	0.324085	278786700	0.881523	0.882698	0.892844	0.987687	1.30664	1.75698	0.736134	2.28712
2015	45	2663	102560	342.2	934	1926	2.7625	189.264	0.401838	6.88991	0.331273	273117280	0.840218	1.12046	1.80505	1.07698	1.39384	0.585311	0.736494	2.25308
2016	45	2656	97790	326.8	887.3	1858.59	2.39601	181.126	0.37478	5.31246	0.333708	259730240	0.835957	1.04954	1.6211	2.00682	1.00051	0.709332	0.737455	2.41849
2017	45	2541	98566.7	202.9	372.67	1682.02	2.48438	182.394	0.340741	5.24334	0.321773	2.50458e+08	0.596552	0.785927	1.30987	1.52664	1.61975	1.5219	0.732564	2.4557
2018	45	2568.34	106372	202.7	373.41	1734.07	2.30763	199.539	0.315393	5.1797	0.309581	2.732e+08	0.694654	0.991909	0.822329	1.4814	1.88419	0.560117	0.725508	2.5275
2019	45	2574.06	105320	204.1	385.13	1898.81	2.3502	201.734	0.289606	5.34499	0.313944	2.711e+08	0.631828	0.343287	1.27002	1.02812	1.19208	0.320986	0.724204	2.47459
2003	46	812.015	59590	49.6	1396	3315.8	3.12008	102.421	0.483078	4.40844	0.298422	4.8388e+07	1.00996	0.857616	1.89926	2.06553	2.01868	0.885644	0.479823	2.23773
2004	46	1869.6	61420	74.5	1423.92	3910	2.9253	119.67	0.616196	4.7624	0.307228	1.14831e+08	0.418234	1.03138	1.24742	2.0018	1.60848	0.816497	0.483012	2.31821
2005	46	2060.78	52070	104	1447	3988	2.50038	132.475	0.595124	5.05439	0.323726	1.07305e+08	0.692521	1.17593	1.35398	2.6948	2.30044	1.32361	0.485671	2.39817
2006	46	2101.27	54430	147.7	1051.88	1913.9	2.33052	131.68	0.564259	5.42368	0.323726	1.14372e+08	0.882719	1.05494	1.23338	2.31491	0.944582	1.0203	0.514871	2.38982
2007	46	1625.62	27143.2	215.6	1030.76	1940.85	3.5089	138.659	0.502879	5.844	0.323726	4.41245e+07	0.508054	1.18425	1.38811	3.18113	1.39096	0.551538	0.506577	2.37364
2008	46	1643.99	31960	279.1	1051	2038	3.24876	192.043	0.483986	7.22549	0.323726	5.2542e+07	1.00997	0.98537	0.9333	2.53259	1.87566	0.541246	0.509494	2.3161
2009	46	2358.91	31147	281.9	1044.69	1997.24	2.89386	177.832	0.456348	7.80943	0.324176	7.3473e+07	0.794327	1.19844	1.17104	1.37589	1.68191	0.602198	0.510681	2.34687
2010	46	2350.04	31948	290.9	1010.2	1895.4	2.97856	175.164	0.456508	8.14149	0.333434	75079000	0.928404	1.20453	0.98012	2.36563	1.41466	1.32269	0.479082	2.29174
2011	46	2298	28420	306.6	955	1865	2.97904	201.789	0.442734	8.26996	0.346811	65309160	0.23264	0.699119	1.36648	1.15818	1.23172	1.08155	0.469721	2.31171
2012	46	2383	27340	316.1	908.21	1827.7	3.44156	213.897	0.452241	8.40773	0.345782	65151220	0.634892	0.831247	0.919259	1.5911	1.36672	1.0054	0.459902	2.43023
2013	46	2401	26860	316.4	905.11	1830.3	3.52343	204.058	0.448281	8.5143	0.302954	64490860	0.550214	1.33428	0.975529	1.59556	1.34235	0.911792	0.457137	2.4996
2014	46	2366	25990	332	918.2	1886	3.36722	186.101	0.426779	8.63801	0.336775	61492340	1.08493	1.00547	1.02358	1.14837	1.40847	2.03025	0.459458	2.25655
2015	46	2448	24810	342.2	934	1926	2.7625	189.264	0.409037	8.67862	0.353366	60734880	0.909458	1.18563	2.0354	1.24377	1.21994	0.679916	0.461447	2.24874
2016	46	2606	25830	326.8	887.3	1858.59	2.39601	181.126	0.386216	7.63291	0.354453	67312980	1.05022	1.20436	1.78614	2.22221	0.957396	0.795508	0.463008	2.40962
2017	46	2908	24313.3	202.9	372.67	1682.02	2.48438	182.394	0.342297	7.59655	0.345966	7.07032e+07	0.765251	0.855809	1.60127	1.34505	1.74582	1.64665	0.464314	2.43985
2018	46	1750.3	24606.7	202.7	373.41	1734.07	2.30763	199.539	0.322906	7.67954	0.338702	43069000	0.681072	1.46946	1.10882	2.04105	1.37744	0.664376	0.467083	2.49201
2019	46	1772.15	24490	204.1	385.13	1898.81	2.3502	201.734	0.316244	7.84922	0.345223	43400000	0.767361	0.473075	1.70412	1.01553	1.03129	0.312558	0.467693	2.44569
2003	47	2276	21319	197.9	737.09	2209.71	3.40822	100.811	0.282115	8.21918	0.550366	48522044	0.396833	0.536277	0.733062	1.17167	0.974157	0.8168	0.523222	1.99286
2004	47	2301	16327	266.5	795.48	2361.7	3.22061	107.305	0.283374	8.35548	0.55358	37568427	0.34446	0.551768	1.15553	1.52558	0.880153	0.731656	0.528702	1.97157
2005	47	2396	16433	340.3	826.88	2481.97	2.58272	120.182	0.320306	8.32021	0.555381	39373468	0.205566	0.695341	0.758342	1.55486	1.2403	0.645846	0.521279	2.12908
2006	47	2424	15207	407.6	458.93	1552.63	2.7525	121.384	0.302583	8.5148	0.552512	36861768	0.225315	0.621464	0.774964	1.34408	0.987996	0.2407	0.524679	2.03599
2007	47	2511	10574	489.4	474.99	1583.68	4.36125	123.326	0.267239	8.54597	0.531876	26551314	0.177962	0.533876	0.98267	1.35783	0.971019	0.738845	0.527108	2.12612
2008	47	2563	11874	504.5	449.01	1617	2.99506	149.471	0.270271	9.16367	0.521245	30433062	0.500263	0.481138	1.18146	1.31236	1.29396	0.785874	0.530679	2.00522
2009	47	2611	11228	451.5	429.11	1565.1	3.40879	151.264	0.260686	9.50872	0.556238	29316308	0.302713	0.432963	0.866761	1.31249	1.21394	0.584132	0.535202	2.10895
2010	47	2913	10966	439.8	404.2	1408.6	4.01283	151.567	0.256065	9.57601	0.546867	31943958	0.366582	0.550365	0.611228	0.953413	1.56264	0.835869	0.544505	2.01584
2011	47	2854	10073	458.9	400.31	1457.2	3.31823	169.452	0.244665	9.69497	0.537262	28748342	0.17294	0.464793	0.78792	1.48587	1.14187	0.653089	0.508105	1.96117
2012	47	2910	10216	470.4	403.11	1413.49	3.84233	183.855	0.242841	9.94201	0.51302	29728560	0.488634	0.344191	0.850286	1.98279	0.897382	0.91138	0.51167	2.02318
2013	47	2970	10215	458	390.66	1455.14	3.56495	175.214	0.25042	10.1964	0.528924	30338550	0.220458	0.407389	1.0089	1.90246	1.13817	0.671261	0.514595	2.0025
2014	47	2892	10237	487.8	402.42	1526.4	3.08115	160.496	0.249683	10.3658	0.531546	29605404	0.367925	0.551453	0.731074	0.919205	0.951125	1.00468	0.517922	2.03746
2015	47	2873	10084	473.1	412.48	1450.09	2.78283	162.743	0.254403	10.4437	0.53739	28971332	0.426922	0.647186	0.674387	1.35484	0.84776	0.843307	0.52073	1.98704
2016	47	2920	9871	440.5	395.98	1386.29	3.4441	159.976	0.229307	6.21077	0.542948	28823320	0.345615	0.483351	0.857838	2.31471	0.98879	0.423128	0.524431	2.08996
2017	47	3149	4150	381	359.5	1228.1	3.29072	163.816	0.190714	6.95249	0.588536	13068350	0.221245	0.350099	0.872146	1.25156	1.53629	0.318028	0.526955	2.16593
2018	47	2944	6605	384.8	342.03	1179.56	3.34802	177.576	0.198696	7.16207	0.591996	19445120	0.322263	0.4082	0.499357	1.83913	1.34775	0.354293	0.421875	2.17393
2019	47	3094	4884	428.7	350.11	1194.9	2.63791	179.53	0.187916	7.35187	0.602308	15111096	0.553365	0.294163	0.439498	1.58711	1.04158	0.43708	0.423669	2.09389
2003	48	1606	64408	197.9	737.09	2209.71	3.40822	100.811	0.276356	9.35803	0.520079	103439248	0.494912	0.456114	0.723387	1.73389	1.04316	0.681774	0.483882	2.11023
2004	48	1996	63259	266.5	795.48	2361.7	3.22061	107.305	0.291694	9.23508	0.512873	126264964	0.405099	0.666864	1.22539	1.60431	0.888455	0.814148	0.483427	2.09015
2005	48	1960	60930	340.3	826.88	2481.97	2.58272	120.182	0.217899	9.15129	0.512534	119422800	0.187793	0.608738	0.78972	1.66703	1.36306	0.671552	0.486729	2.25138
2006	48	2195	57036	407.6	458.93	1552.63	2.7525	121.384	0.207537	9.25042	0.49418	125194020	0.207026	0.800443	0.96897	1.62971	1.32873	0.22206	0.490287	2.14511
2007	48	1912	41448	489.4	474.99	1583.68	4.36125	123.326	0.207023	10.1952	0.532497	79248576	0.160712	0.609093	1.02966	1.20642	0.951443	0.697526	0.493048	2.22424
2008	48	2067	43671	504.5	449.01	1617	2.99506	149.471	0.21281	10.1444	0.516519	90267957	0.497329	0.589465	1.01845	1.872	1.12931	0.648035	0.496577	2.13147
2009	48	2183	34683	451.5	429.11	1565.1	3.40879	151.264	0.217234	10.405	0.473353	75712989	0.430747	0.509693	1.28252	1.34742	1.39312	0.683982	0.500164	2.20663
2010	48	2150	31767	439.8	404.2	1408.6	4.01283	151.567	0.130352	10.3425	0.462594	68299050	0.339301	0.57928	0.604383	1.43403	2.08626	0.718494	0.50829	2.10163
2011	48	2190	31135	458.9	400.31	1457.2	3.31823	169.452	0.207066	10.3366	0.460387	68185650	0.167506	0.554706	0.762733	1.57863	1.29857	0.734692	0.512182	2.11104
2012	48	2012	26275	470.4	403.11	1413.49	3.84233	183.855	0.204629	10.5522	0.385682	52865300	0.574038	0.265737	0.867711	2.15538	1.48276	0.82932	0.515465	2.182
2013	48	2126	24539	458	390.66	1455.14	3.56495	175.214	0.207672	10.9754	0.402265	52169914	0.235536	0.490535	0.810738	2.32979	1.1447	0.529207	0.520138	2.16006
2014	48	1960	22940	487.8	402.42	1526.4	3.08115	160.496	0.206281	11.1813	0.428773	44962400	0.319801	0.581481	0.829654	0.77761	0.983305	0.686429	0.525472	2.2137
2015	48	1779	20251	473.1	412.48	1450.09	2.78283	162.743	0.192374	11.754	0.452574	36026529	0.555874	0.614564	0.707801	1.21523	1.53374	0.708674	0.530317	2.16235
2016	48	2114	13250	440.5	395.98	1386.29	3.4441	159.976	0.176585	9.07649	0.458001	28010500	0.290616	0.506469	1.03266	2.0729	1.59528	0.412121	0.53477	2.26254
2017	48	2367	6112	381	359.5	1228.1	3.29072	163.816	0.148464	10.0313	0.491071	14467104	0.201327	0.333554	0.830352	1.30738	1.68717	0.285288	0.53829	2.35471
2018	48	2463	8591	384.8	342.03	1179.56	3.34802	177.576	0.174284	10.443	0.5146	21159633	0.42409	0.495892	0.736182	1.61278	1.98765	0.366704	0.530341	2.36307
2019	48	2375	6289	428.7	350.11	1194.9	2.63791	179.53	0.168636	10.5775	0.511626	14936375	0.469242	0.331057	0.490471	1.57262	1.68159	0.283861	0.527426	2.29222
2003	49	955	17248	197.9	737.09	2209.71	3.40822	100.811	0.32766	5.62255	0.413036	16471840	0.271077	0.586029	0.830666	1.13504	0.830263	0.903637	0.0907758	1.73497
2004	49	2544	14377	266.5	795.48	2361.7	3.22061	107.305	0.319361	6.08113	0.438472	36575088	0.274822	0.469124	1.08035	1.36217	0.960752	0.808405	0.091236	1.71483
2005	49	2530	15531	340.3	826.88	2481.97	2.58272	120.182	0.317236	6.14173	0.455498	39293430	0.24969	0.879568	1.14258	1.12853	1.6132	0.448719	0.0852129	1.75832
2006	49	2614	14098	407.6	458.93	1552.63	2.7525	121.384	0.307009	6.4331	0.462923	36852172	0.200862	0.539378	1.0801	1.26066	1.0279	0.285547	0.0852129	1.73147
2007	49	2524	12852	489.4	474.99	1583.68	4.36125	123.326	0.272543	6.66899	0.445742	32438448	0.206498	0.581052	0.574565	1.59891	0.9347	0.486154	0.0856326	1.84996
2008	49	2819	12569	504.5	449.01	1617	2.99506	149.471	0.254953	7.61978	0.450566	35432011	0.451422	0.469402	1.08204	1.37082	1.24859	0.687476	0.0861409	1.72783
2009	49	1666	11536	451.5	429.11	1565.1	3.40879	151.264	0.251977	8.21764	0.430747	19218976	0.397531	0.429521	0.884537	1.23226	0.645245	0.502575	0.0870335	1.81774
2010	49	2579	9898	439.8	404.2	1408.6	4.01283	151.567	0.265567	8.62107	0.40444	25526942	0.326161	0.675567	0.571627	1.4983	1.35139	0.939989	0.0878932	1.73114
2011	49	2996	9319	458.9	400.31	1457.2	3.31823	169.452	0.254211	8.9468	0.40693	27919724	0.223766	0.391463	0.964788	1.77073	1.0015	0.470552	0.0882244	1.70561
2012	49	2799	8583	470.4	403.11	1413.49	3.84233	183.855	0.268462	9.20601	0.238824	24023817	0.422398	0.375183	1.23316	2.07327	1.024	0.733613	0.0886604	1.76655
2013	49	2831	8254	458	390.66	1455.14	3.56495	175.214	0.286438	9.68169	0.282823	23367074	0.218855	0.298946	1.09176	1.56835	1.22202	0.629564	0.0890124	1.77368
2014	49	2322	7647	487.8	402.42	1526.4	3.08115	160.496	0.290664	10.0389	0.298904	17756334	0.238349	0.646596	1.18433	1.02926	0.915043	0.705452	0.0893188	1.78484
2015	49	2595	7629	473.1	412.48	1450.09	2.78283	162.743	0.295918	10.2628	0.307843	19797255	0.508113	0.527184	1.07293	1.22659	0.855639	0.778652	0.0893855	1.75162
2016	49	2795	7569	440.5	395.98	1386.29	3.4441	159.976	0.283251	6.18818	0.310565	21155355	0.246441	0.697498	1.12512	2.07662	1.00205	0.593908	0.0894285	1.83503
2017	49	3052	3550	381	359.5	1228.1	3.29072	163.816	0.247852	6.8993	0.371446	10834600	0.1245	0.387613	0.938201	1.33651	1.79656	0.291687	0.090276	1.92022
2018	49	2887	5054	384.8	342.03	1179.56	3.34802	177.576	0.296533	6.89501	0.373856	14590898	0.226816	0.201442	0.77285	2.02251	1.51536	0.43958	0.090628	1.96109
2019	49	3050	4872	428.7	350.11	1194.9	2.63791	179.53	0.310061	6.82469	0.368431	14859600	0.304022	0.660768	0.481739	1.34415	1.28268	0.341295	0.0907242	1.8799
2003	50	2079	30940	197.9	737.09	2209.71	3.40822	100.811	0.299895	8.72322	0.520756	64324260	0.624941	0.586921	0.964567	1.53519	1.56969	1.05104	0.710496	2.02391
2004	50	2324	24431	266.5	795.48	2361.7	3.22061	107.305	0.305179	9.47399	0.508085	56777644	0.335026	0.723088	0.970964	1.84557	1.24098	0.680572	0.71576	2.05891
2005	50	2467	23369	340.3	826.88	2481.97	2.58272	120.182	0.276074	10.1852	0.508863	57651323	0.253932	0.732437	0.89148	1.44337	1.3775	1.24515	0.717957	2.215
2006	50	2438	21402	407.6	458.93	1552.63	2.7525	121.384	0.249798	10.6675	0.502917	52178076	0.387367	0.836766	0.895485	1.23617	1.33775	0.463748	0.722932	2.14748
2007	50	2544	17905	489.4	474.99	1583.68	4.36125	123.326	0.23561	11.1726	0.49673	45550320	0.259915	0.546896	0.916243	1.64104	1.2743	0.668333	0.72614	2.1679
2008	50	2641	17916	504.5	449.01	1617	2.99506	149.471	0.211987	11.8328	0.496697	47316156	0.610073	0.608854	0.973068	1.6125	1.19167	0.642825	0.730866	2.09342
2009	50	2500	16769	451.5	429.11	1565.1	3.40879	151.264	0.217109	12.4193	0.510979	41922500	0.431148	0.97303	0.732076	1.37186	1.34698	0.741737	0.73608	2.15707
2010	50	2605	12760	439.8	404.2	1408.6	4.01283	151.567	0.227905	12.7135	0.506836	33239800	0.492073	0.602399	0.578091	1.31819	2.06665	1.07354	0.761731	2.08787
2011	50	2410	11136	458.9	400.31	1457.2	3.31823	169.452	0.222534	13.1749	0.510153	26837760	0.171213	0.56913	0.765032	1.23835	1.41221	1.09035	0.765976	2.07517
2012	50	2828	10199	470.4	403.11	1413.49	3.84233	183.855	0.222499	13.5586	0.468475	28842772	0.538709	0.431047	0.762363	1.8497	1.12508	0.717537	0.769694	2.18107
2013	50	2818	9423	458	390.66	1455.14	3.56495	175.214	0.23465	13.9288	0.494281	26554014	0.328371	0.811269	0.80651	2.2104	0.910717	0.54967	0.772905	2.20451
2014	50	1964	9290	487.8	402.42	1526.4	3.08115	160.496	0.242057	14.2109	0.504593	18245560	0.61244	0.63379	0.917343	1.07916	1.01965	1.32309	0.77695	2.13163
2015	50	2093	8893	473.1	412.48	1450.09	2.78283	162.743	0.236004	14.4707	0.508587	18613049	0.601924	0.833607	1.07375	0.951867	1.14218	0.66026	0.781848	2.08012
2016	50	2295	8774	440.5	395.98	1386.29	3.4441	159.976	0.228015	9.22305	0.504405	20136330	0.511643	0.677322	1.22124	2.63252	1.11463	0.51063	0.786805	2.19285
2017	50	2469	4197	381	359.5	1228.1	3.29072	163.816	0.166718	9.93434	0.534326	10362393	0.456086	0.568065	1.1035	1.46828	1.37225	0.570814	0.788322	2.26157
2018	50	2204	4987	384.8	342.03	1179.56	3.34802	177.576	0.177231	10.2657	0.556113	10991348	0.536083	0.719267	0.801369	1.46277	1.46306	0.587904	0.789722	2.29627
2019	50	1743	4647	428.7	350.11	1194.9	2.63791	179.53	0.181699	10.6166	0.564199	8099721	0.596898	0.382561	0.807352	1.15643	1.32918	0.533623	0.791521	2.24165
2003	51	2102	27825	197.9	737.09	2209.71	3.40822	100.811	0.349042	7.90417	0.583939	58488150	0.553612	0.556316	0.616192	1.60185	1.10303	0.708378	0.46852	2.09561
2004	51	2382	21475	266.5	795.48	2361.7	3.22061	107.305	0.341705	8.43157	0.605575	51153450	0.360863	0.63964	1.13801	1.48597	0.815257	0.775797	0.46996	2.07763
2005	51	2332	19194	340.3	826.88	2481.97	2.58272	120.182	0.336155	9.25716	0.599327	44760408	0.193422	0.640172	0.740383	1.75751	1.52762	0.791671	0.478503	2.24551
2006	51	2359	18437	407.6	458.93	1552.63	2.7525	121.384	0.344424	9.29452	0.5782	43492883	0.242999	0.723864	0.912713	1.19306	1.26042	0.266481	0.481452	2.14601
2007	51	2431	13827	489.4	474.99	1583.68	4.36125	123.326	0.33292	9.25891	0.563684	33613437	0.166364	0.564927	0.944482	1.23091	1.05123	0.647944	0.483301	2.21455
2008	51	2713	13874	504.5	449.01	1617	2.99506	149.471	0.332011	9.73711	0.575172	37640162	0.502745	0.624069	1.1655	1.58486	1.16296	0.641499	0.485513	2.12246
2009	51	2641	13384	451.5	429.11	1565.1	3.40879	151.264	0.360466	10.3184	0.566848	35347144	0.367035	0.580362	0.985576	1.17376	1.44982	0.813936	0.488361	2.19399
2010	51	2699	11558	439.8	404.2	1408.6	4.01283	151.567	0.372867	10.5952	0.561894	31195042	0.364522	0.507986	0.485355	1.18994	2.00662	0.760017	0.493023	2.10113
2011	51	2638	8363	458.9	400.31	1457.2	3.31823	169.452	0.35721	10.6739	0.559237	22061594	0.168418	0.539842	0.719327	1.43207	1.35883	0.738179	0.493821	2.1023
2012	51	2895	7269	470.4	403.11	1413.49	3.84233	183.855	0.356704	11.0121	0.554197	21043755	0.570629	0.284595	0.767383	2.04814	1.064	0.92875	0.496692	2.19724
2013	51	2861	6624	458	390.66	1455.14	3.56495	175.214	0.393328	11.2695	0.562573	18951264	0.257533	0.560318	0.77892	2.33434	1.09992	0.547349	0.499547	2.16999
2014	51	2755	6050	487.8	402.42	1526.4	3.08115	160.496	0.368582	11.3891	0.5702	16667750	0.507902	0.575905	0.777864	0.933419	0.884706	0.810237	0.501804	2.19475
2015	51	2797	5988	473.1	412.48	1450.09	2.78283	162.743	0.332001	12.0187	0.590207	16748436	0.524467	0.744466	0.690569	1.12107	1.10405	0.58387	0.503165	2.15051
2016	51	2887	4806	440.5	395.98	1386.29	3.4441	159.976	0.302939	9.24651	0.597415	13874922	0.333275	0.497776	0.997216	2.22348	1.11825	0.358256	0.505173	2.24628
2017	51	3041	6564	381	359.5	1228.1	3.29072	163.816	0.23779	8.83402	0.533942	19961124	0.259369	0.364216	0.871402	1.17983	1.44468	0.308859	0.504741	2.33546
2018	51	2815	5461	384.8	342.03	1179.56	3.34802	177.576	0.273074	9.49633	0.550459	15372715	0.458914	0.568216	0.643053	1.36079	1.65366	0.332427	0.506054	2.34653
2019	51	2935	5460	428.7	350.11	1194.9	2.63791	179.53	0.270578	9.7351	0.557073	16025100	0.492003	0.25123	0.461401	1.4527	1.28097	0.305358	0.507638	2.27596
2003	52	1507	26275	197.9	737.09	2209.71	3.40822	100.811	0.273226	11.7289	0.577342	39596425	0.273339	0.482161	0.841409	1.20435	0.961872	0.795131	0.60196	2.09432
2004	52	1871	18312	266.5	795.48	2361.7	3.22061	107.305	0.283565	12.2146	0.578431	34261752	0.328156	0.547451	1.01043	1.56846	0.842808	0.916133	0.606346	2.06592
2005	52	1949	18710	340.3	826.88	2481.97	2.58272	120.182	0.295074	11.8462	0.546886	36465790	0.189382	0.662694	0.949533	1.30874	1.39705	0.459809	0.615959	2.18923
2006	52	2034	19158	407.6	458.93	1552.63	2.7525	121.384	0.264831	12.1313	0.554382	38967372	0.151612	0.630791	0.728757	1.35002	1.1189	0.16791	0.622181	2.10064
2007	52	2053	15853	489.4	474.99	1583.68	4.36125	123.326	0.242657	13.0006	0.564303	32546209	0.127746	0.602405	0.744551	1.60429	1.00975	0.626669	0.631856	2.2131
2008	52	2315	16816	504.5	449.01	1617	2.99506	149.471	0.233067	13.2125	0.5656	38929040	0.551054	0.433036	1.18368	1.57874	1.32912	0.807799	0.63814	2.08904
2009	52	2348		451.5	429.11	1565.1	3.40879	151.264	0.220498	13.4216	0.560498		0.385123	0.329712	1.05182	1.55581	1.02465	0.510726	0.641142	2.19354
2010	52	2342	13450	439.8	404.2	1408.6	4.01283	151.567	0.336475	13.569	0.557138	31499900	0.276351	0.449758	0.858944	1.12098	1.45224	0.763189	0.678799	2.07909
2011	52	2291	12316	458.9	400.31	1457.2	3.31823	169.452	0.199391	13.5886	0.551443	28215956	0.207506	0.397687	0.918018	1.89842	0.949101	0.673716	0.684445	2.10758
2012	52	2386	10811	470.4	403.11	1413.49	3.84233	183.855	0.201991	13.7883	0.442147	25795046	0.523319	0.260889	0.959488	2.4297	1.12666	1.02774	0.690516	2.11822
2013	52	2391	10438	458	390.66	1455.14	3.56495	175.214	0.189842	14.3389	0.479357	24957258	0.153188	0.29619	0.973067	1.63562	0.94524	0.695826	0.700157	2.079
2014	52	2177	10319	487.8	402.42	1526.4	3.08115	160.496	0.175228	14.5424	0.479794	22464463	0.280998	0.525447	0.901065	0.816835	1.16122	0.753074	0.708524	2.16227
2015	52	2049	11470	473.1	412.48	1450.09	2.78283	162.743	0.154085	14.8981	0.491513	23502030	0.455082	0.548684	0.618341	1.34457	0.861679	0.949438	0.715011	2.11429
2016	52	2352	11846	440.5	395.98	1386.29	3.4441	159.976	0.134806	8.71094	0.503812	27861792	0.211765	0.507925	0.996643	2.40378	1.01049	0.472806	0.723128	2.20958
2017	52	2663	10239	381	359.5	1228.1	3.29072	163.816	0.10202	9.27874	0.536405	27266457	0.12377	0.349271	0.859633	1.39137	1.55455	0.201532	0.738573	2.30005
2018	52	2515	10215	384.8	342.03	1179.56	3.34802	177.576	0.100619	9.80919	0.567506	25690725	0.30744	0.263397	0.442563	2.51516	1.60258	0.318566	0.746222	2.32159
2019	52	2479	10938	428.7	350.11	1194.9	2.63791	179.53	0.102968	10.1058	0.588617	27115302	0.399779	0.409796	0.318745	1.5284	1.21518	0.365032	0.766552	2.25591
2003	53	1960	11363	197.9	737.09	2209.71	3.40822	100.811	0.184755	10	0.591637	22271480	0.312965	0.268667	0.87216	1.66234	1.60146	0.711081	0.362887	1.83034
2004	53	2303	10477	266.5	795.48	2361.7	3.22061	107.305	0.189237	10.3387	0.583748	24128531	0.324197	0.45559	1.14008	1.77624	0.939322	0.94907	0.366609	1.85258
2005	53	2271	9990	340.3	826.88	2481.97	2.58272	120.182	0.194218	10.8766	0.557637	22687290	0.260632	1.18813	1.34809	1.00437	1.59487	0.449165	0.382826	1.87735
2006	53	2347	9269	407.6	458.93	1552.63	2.7525	121.384	0.200326	12.1785	0.569172	21754343	0.226653	0.42888	1.10272	1.35461	1.35555	0.213503	0.386109	1.82338
2007	53	2257	7768	489.4	474.99	1583.68	4.36125	123.326	0.206582	13.5061	0.604438	17532376	0.20236	0.689756	0.694537	1.63902	0.949227	0.4495	0.389472	1.92073
2008	53	2361	8336	504.5	449.01	1617	2.99506	149.471	0.208139	13.6298	0.611704	19681296	0.543987	0.450588	0.811474	2.17581	0.816846	0.666519	0.393114	1.80307
2009	53	2208	8219	451.5	429.11	1565.1	3.40879	151.264	0.228764	13.8089	0.620788	18147552	0.527866	0.507925	1.07813	1.28686	0.657511	0.644666	0.395853	1.91417
2010	53	2425	7289	439.8	404.2	1408.6	4.01283	151.567	0.24428	13.3666	0.609533	17675825	0.257768	0.878819	0.385463	1.75439	2.51232	0.773116	0.397461	1.77295
2011	53	2463	6921	458.9	400.31	1457.2	3.31823	169.452	0.237039	13.3513	0.604768	17046423	0.222405	0.354786	1.03349	2.53823	1.01959	0.339795	0.385311	1.79971
2012	53	2304	7046	470.4	403.11	1413.49	3.84233	183.855	0.240439	13.6942	0.469143	16233984	0.487448	0.234471	1.36022	2.5701	3.08942	0.912853	0.387283	1.82141
2013	53	2646	6636	458	390.66	1455.14	3.56495	175.214	0.261405	15.1518	0.591304	17558856	0.226856	0.288385	1.06582	1.78001	1.31891	0.855014	0.39031	1.86077
2014	53	2360	6234	487.8	402.42	1526.4	3.08115	160.496	0.262812	13.5503	0.579196	14712240	0.141537	0.762843	0.745806	0.726086	0.846652	0.609997	0.392784	1.90204
2015	53	2348	5782	473.1	412.48	1450.09	2.78283	162.743	0.25497	13.2723	0.575575	13576136	0.644145	0.45135	1.17701	1.40746	0.778717	0.670859	0.393899	1.90374
2016	53	2497	6402	440.5	395.98	1386.29	3.4441	159.976	0.260861	8.45361	0.598136	15985794	0.204848	0.629384	1.12179	2.63937	1.5488	0.535637	0.396642	1.95112
2017	53	2568	2590	381	359.5	1228.1	3.29072	163.816	0.233084	8.91345	0.659884	6651120	0.104007	0.419517	0.730117	1.6956	1.91273	0.215436	0.398718	2.04771
2018	53	2840	4781	384.8	342.03	1179.56	3.34802	177.576	0.245385	8.91497	0.646113	13578040	0.216849	0.171036	0.8084	1.76398	2.61047	0.388905	0.401666	2.01246
2019	53	2985	4362	428.7	350.11	1194.9	2.63791	179.53	0.234951	9.1346	0.657183	13020570	0.273144	0.64858	0.504717	1.5772	2.46521	0.262993	0.403268	1.97595
2003	54	3399	30644	197.9	737.09	2209.71	3.40822	100.811	0.256187	18.018	0.524956	104158956	0.548956	0.730537	0.659264	1.38838	1.19705	0.72281	0.574527	2.00701
2004	54	3574	27304	266.5	795.48	2361.7	3.22061	107.305	0.26079	17.8343	0.512735	97584496	0.360699	0.488675	1.1145	1.66359	0.924472	0.60109	0.578969	2.01205
2005	54	3585	26588	340.3	826.88	2481.97	2.58272	120.182	0.255709	17.8958	0.510756	95317980	0.200908	0.622527	0.696032	1.22024	1.25108	0.873638	0.585121	2.18888
2006	54	3560	26388	407.6	458.93	1552.63	2.7525	121.384	0.233445	18.4941	0.490721	93941280	0.272027	0.722053	0.71608	1.32426	1.22956	0.301482	0.592819	2.09771
2007	54	3587	21895	489.4	474.99	1583.68	4.36125	123.326	0.208883	18.7329	0.500122	78537365	0.180864	0.542428	0.847534	1.10245	1.03581	0.667043	0.602631	2.16771
2008	54	3535	19881	504.5	449.01	1617	2.99506	149.471	0.191297	19.0892	0.493993	70279335	0.527089	0.483041	1.03538	1.34586	1.62865	0.872739	0.609843	2.0572
2009	54	3368	17356	451.5	429.11	1565.1	3.40879	151.264	0.182509	19.4069	0.48281	58455008	0.274659	0.634331	0.686942	1.07048	1.79974	0.878402	0.61674	2.16084
2010	54	3487	14567	439.8	404.2	1408.6	4.01283	151.567	0.191576	19.2015	0.470591	50795129	0.358688	0.482795	0.444991	1.01022	1.67502	0.983256	0.642051	2.0747
2011	54	1269	12795	458.9	400.31	1457.2	3.31823	169.452	0.178142	19.553	0.495623	16236855	0.143289	0.478897	0.762105	1.44355	1.58632	0.9604	0.64865	2.05891
2012	54	1311	12809	470.4	403.11	1413.49	3.84233	183.855	0.174991	19.6513	0.501373	16792599	0.545226	0.377895	0.904849	1.94192	0.995899	0.886115	0.655351	2.14715
2013	54	1621	13867	458	390.66	1455.14	3.56495	175.214	0.175155	19.83	0.504439	22478407	0.302833	0.490071	0.973982	1.93359	0.900146	0.79741	0.662532	2.10015
2014	54	1573	14857	487.8	402.42	1526.4	3.08115	160.496	0.171202	20.1186	0.506233	23370061	0.428112	0.516964	0.694335	1.00118	0.741199	1.01679	0.669876	2.11717
2015	54	1600	13319	473.1	412.48	1450.09	2.78283	162.743	0.164596	20.3467	0.511158	21310400	0.417719	0.696595	0.733397	0.880125	1.22395	0.87882	0.675265	2.07533
2016	54	1647	13823	440.5	395.98	1386.29	3.4441	159.976	0.148618	12.8209	0.500986	22766481	0.362442	0.470775	0.927205	2.98329	0.902254	0.427731	0.680502	2.16141
2017	54	1873	14963	381	359.5	1228.1	3.29072	163.816	0.10273	14.2172	0.551028	28025699	0.341822	0.413797	0.818224	1.30974	1.49213	0.317897	0.686516	2.25615
2018	54	2135	24646	384.8	342.03	1179.56	3.34802	177.576	0.125376	14.0811	0.54607	52619210	0.430618	0.621273	0.679071	1.63982	1.44886	0.510427	0.69104	2.09555
2019	54	2212	35468	428.7	350.11	1194.9	2.63791	179.53	0.124949	14.5875	0.558499	78455216	0.606505	0.335066	0.672122	1.27327	1.14514	0.504071	0.696063	2.03682
2003	55	2089	23919	197.9	737.09	2209.71	3.40822	100.811	0.246507	9.90491	0.624753	49966791	0.231512	0.302902	0.885749	1.49477	1.10647	0.908564	0.52405	2.03624
2004	55	2305	17132	266.5	795.48	2361.7	3.22061	107.305	0.216319	10.4594	0.61705	39489260	0.267575	0.71674	1.20793	1.68281	1.0465	0.99493	0.527071	2.01899
2005	55	2371	16035	340.3	826.88	2481.97	2.58272	120.182	0.192592	10.7674	0.621735	38018985	0.206504	1.23853	1.20886	1.32118	1.89403	0.379172	0.538895	2.09789
2006	55	2353	16560	407.6	458.93	1552.63	2.7525	121.384	0.180644	11.1757	0.628866	38965680	0.178251	0.524404	0.706266	1.18741	1.39298	0.21398	0.544106	2.04113
2007	55	2398	11497	489.4	474.99	1583.68	4.36125	123.326	0.168593	11.7219	0.627859	27569806	0.123099	0.733018	0.621788	1.63514	1.09361	0.602043	0.548478	2.12399
2008	55	2601	14221	504.5	449.01	1617	2.99506	149.471	0.155932	12.504	0.628873	36988821	0.474507	0.464193	0.949617	2.17695	1.41179	0.705788	0.5517	1.97433
2009	55	2690	14276	451.5	429.11	1565.1	3.40879	151.264	0.150202	13.1246	0.616103	38402440	0.53562	0.343886	0.965523	1.51047	0.76129	0.503474	0.554327	2.09119
2010	55	2747	13364	439.8	404.2	1408.6	4.01283	151.567	0.147429	13.6622	0.613742	36710908	0.250844	0.613201	0.564662	1.56336	1.73745	0.723624	0.562797	1.95887
2011	55	2702	12245	458.9	400.31	1457.2	3.31823	169.452	0.139181	13.8745	0.621053	33085990	0.223409	0.34445	0.881459	2.68226	0.930937	0.718732	0.566167	1.98826
2012	55	2850	11696	470.4	403.11	1413.49	3.84233	183.855	0.139694	14.2973	0.523951	33333600	0.421541	0.239624	1.47812	2.36368	1.96475	0.951418	0.569219	2.0232
2013	55	3009	11344	458	390.66	1455.14	3.56495	175.214	0.143552	14.6668	0.574847	34134096	0.173977	0.270228	1.12363	1.46217	1.33855	0.6752	0.57215	2.03874
2014	55	3021	11551	487.8	402.42	1526.4	3.08115	160.496	0.144294	15.0008	0.566369	34895571	0.170007	0.586763	0.913425	0.853634	1.23146	0.71745	0.576618	2.10341
2015	55	2980	10979	473.1	412.48	1450.09	2.78283	162.743	0.149304	15.2268	0.56509	32717420	0.556777	0.53573	1.04526	0.927528	0.874903	0.94797	0.579068	2.07618
2016	55	3133	10694	440.5	395.98	1386.29	3.4441	159.976	0.151313	9.51031	0.568244	33504302	0.189459	0.515992	1.14387	2.3107	1.52895	0.488829	0.582215	2.16344
2017	55	3358	3802	381	359.5	1228.1	3.29072	163.816	0.117114	10.7506	0.634833	12767116	0.125782	0.301454	0.878452	1.14914	1.9345	0.178877	0.556207	2.24978
2018	55	3064	3657	384.8	342.03	1179.56	3.34802	177.576	0.128068	11.0861	0.651251	11205048	0.284478	0.2745	0.793015	2.23287	2.08009	0.397563	0.558952	2.25158
2019	55	3095	3513	428.7	350.11	1194.9	2.63791	179.53	0.126333	11.0532	0.644836	10872735	0.351003	0.603011	0.453726	1.49389	1.56853	0.267252	0.560924	2.18859
2003	56	2137	34535	197.9	737.09	2209.71	3.40822	100.811	0.348232	7.50823	0.510909	73801295	0.574089	0.587654	0.728202	1.55424	1.22393	1.029	0.534198	2.09549
2004	56	2358	23023	266.5	795.48	2361.7	3.22061	107.305	0.330711	8.15543	0.528824	54288234	0.31999	0.57444	0.985131	1.82342	0.940564	0.663249	0.538179	2.11344
2005	56	2414	20934	340.3	826.88	2481.97	2.58272	120.182	0.332991	7.96449	0.517678	50534676	0.200112	0.653995	0.718393	1.27959	1.43868	0.984594	0.54429	2.29258
2006	56	2458	20872	407.6	458.93	1552.63	2.7525	121.384	0.303831	8.13982	0.560878	51303376	0.296353	0.801062	0.792652	0.993029	1.64439	0.327092	0.548054	2.20124
2007	56	2563	14938	489.4	474.99	1583.68	4.36125	123.326	0.288759	8.39755	0.570424	38286094	0.185536	0.508661	0.796484	1.58266	1.00064	0.750032	0.55137	2.25318
2008	56	2518	12975	504.5	449.01	1617	2.99506	149.471	0.268415	8.74099	0.56834	32671050	0.527463	0.583642	0.89222	1.47859	1.25697	0.668046	0.557616	2.15918
2009	56	2607	11577	451.5	429.11	1565.1	3.40879	151.264	0.263316	8.96181	0.522285	30181239	0.355409	1.05404	0.632031	1.25893	1.31308	0.814765	0.559731	2.22405
2010	56	2656	11071	439.8	404.2	1408.6	4.01283	151.567	0.271684	9.1763	0.52457	29404576	0.367426	0.50996	0.436849	1.0192	2.28946	0.897997	0.569758	2.14622
2011	56	2766	10536	458.9	400.31	1457.2	3.31823	169.452	0.267631	9.13933	0.541643	29142576	0.151005	0.487738	0.695997	1.26523	1.47727	0.955701	0.575525	2.13235
2012	56	2825	10613	470.4	403.11	1413.49	3.84233	183.855	0.27384	9.36544	0.542526	29981725	0.534021	0.340985	0.76001	1.9496	0.929739	0.754686	0.578189	2.23471
2013	56	2851	10352	458	390.66	1455.14	3.56495	175.214	0.287144	9.6203	0.548945	29513552	0.283089	0.651317	0.893255	2.35754	0.928053	0.541837	0.580463	2.22728
2014	56	2876	9774	487.8	402.42	1526.4	3.08115	160.496	0.301412	9.91325	0.556631	28110024	0.548996	0.535842	0.892524	0.924808	0.82862	1.07998	0.583632	2.21397
2015	56	2876	9535	473.1	412.48	1450.09	2.78283	162.743	0.278475	9.97647	0.563626	27422660	0.503271	0.820276	0.844225	0.875969	1.05541	0.658034	0.586697	2.13907
2016	56	2837	9272	440.5	395.98	1386.29	3.4441	159.976	0.241731	7.98399	0.570562	26304664	0.393541	0.546031	1.10504	2.6421	1.13434	0.470317	0.588748	2.22677
2017	56	3310	4905	381	359.5	1228.1	3.29072	163.816	0.205159	8.37891	0.587786	16235550	0.401081	0.500995	0.960701	1.41188	1.2609	0.390738	0.591297	2.31586
2018	56	3100	6329	384.8	342.03	1179.56	3.34802	177.576	0.236813	8.98011	0.601027	19619900	0.557866	0.671566	0.694293	1.5126	1.34156	0.422425	0.593131	2.33041
2019	56	3105	6172	428.7	350.11	1194.9	2.63791	179.53	0.233002	9.27464	0.612491	19164060	0.542601	0.264959	0.559356	1.17176	1.23737	0.435729	0.594804	2.29323
2003	57	1166	66539	197.9	737.09	2209.71	3.40822	100.811	0.267584	2.36998	0.335253	77584474	0.344743	0.635004	0.689957	1.09276	0.734098	0.8018	0.122041	1.60688
2004	57	1039	22991	266.5	795.48	2361.7	3.22061	107.305	0.263934	2.53738	0.356709	23887649	0.234535	0.471455	0.851403	1.24366	1.03095	0.683365	0.121992	1.58915
2005	57	750	20551	340.3	826.88	2481.97	2.58272	120.182	0.291246	2.86826	0.361862	15413250	0.230554	0.625146	0.800377	0.933074	0.984904	0.494285	0.113362	1.7042
2006	57	1016	19575	407.6	458.93	1552.63	2.7525	121.384	0.291822	2.98791	0.37184	19888200	0.15538	0.651007	0.806044	1.12007	0.702856	0.304645	0.113362	1.63013
2007	57	608	17392	489.4	474.99	1583.68	4.36125	123.326	0.270966	3.68138	0.377119	10574336	0.154489	0.416155	0.629362	0.91015	0.889302	0.526661	0.11381	1.77972
2008	57	886	17855	504.5	449.01	1617	2.99506	149.471	0.291056	4.08153	0.372355	15819530	0.374759	0.348703	1.00459	0.833825	1.24855	0.650471	0.114235	1.6133
2009	57	574	15523	451.5	429.11	1565.1	3.40879	151.264	0.269511	4.1393	0.376091	8910202	0.320166	0.365832	0.618457	1.0514	0.611561	0.515339	0.114862	1.73541
2010	57	1095	15760	439.8	404.2	1408.6	4.01283	151.567	0.281791	4.19514	0.364323	17257200	0.407309	0.627864	0.537972	0.802031	1.13366	1.13329	0.117945	1.64923
2011	57	1064	12861	458.9	400.31	1457.2	3.31823	169.452	0.287574	4.309	0.378578	13684104	0.176262	0.401195	0.73532	1.09611	0.681082	0.418292	0.118615	1.60019
2012	57	1219	12947	470.4	403.11	1413.49	3.84233	183.855	0.297321	4.36706	0.320056	15782393	0.279884	0.473577	0.742643	1.44709	0.589438	0.74357	0.119161	1.64883
2013	57	1214	12514	458	390.66	1455.14	3.56495	175.214	0.325676	4.49492	0.35401	15191996	0.148414	0.293359	1.12993	1.60017	0.926725	0.550269	0.119689	1.64064
2014	57	1115	12106	487.8	402.42	1526.4	3.08115	160.496	0.324539	4.65217	0.3576	13498190	0.254446	0.51204	0.811526	0.741105	0.832388	0.840581	0.119895	1.63456
2015	57	1206	11304	473.1	412.48	1450.09	2.78283	162.743	0.316037	4.84399	0.359164	13632624	0.282674	0.471503	0.753245	1.09145	0.748003	1.02047	0.120165	1.58045
2016	57	1220	9511	440.5	395.98	1386.29	3.4441	159.976	0.317224	3.49913	0.370066	11603420	0.293535	0.53647	1.02929	1.6896	0.84928	0.516442	0.120257	1.67342
2017	57	1218	9029	381	359.5	1228.1	3.29072	163.816	0.254872	3.50489	0.358744	10997322	0.1302	0.466719	0.808396	1.07916	1.1905	0.539592	0.120474	1.78154
2018	57	1373	7244	384.8	342.03	1179.56	3.34802	177.576	0.282422	3.88589	0.386888	9946012	0.285083	0.38411	0.473979	1.7909	1.00451	0.522496	0.120499	1.78572
2019	57	1684	5778	428.7	350.11	1194.9	2.63791	179.53	0.282714	4.11415	0.371199	9730152	0.516305	0.505727	0.681111	1.07168	0.932634	0.598239	0.120208	1.71356
2003	58	2479.14	1870	11.1	401.49	327.11	2.80646	100.133	0.242641	3.08318	0.250271	4636000	2.07875	1.48354	2.31795	1.83696	1.0204	0.642293	0.692666	2.47043
2004	58	1676.87	2680	11.7	406.71	343.63	3.20368	114.161	0.272023	3.29599	0.282633	4.494e+06	1.18554	1.85405	2.5986	1.83588	1.88035	0.488145	0.697993	2.58742
2005	58	2359.9	2020	12.2	377	337.66	2.66164	137.222	0.286395	3.73272	0.263963	4767000	0.896813	1.83505	1.57969	1.35069	1.30391	1.73878	0.702613	2.73494
2006	58	2304.46	2020	13.9	325.14	282.63	2.72747	136.81	0.267974	3.72197	0.259013	4655000	1.30876	1.93206	1.19913	1.91959	1.0566	0.53708	0.684176	2.67057
2007	58	2584.27	890	15.5	313.76	304.87	2.99683	139.41	0.239231	3.76703	0.26076	2300000	1.0417	1.4581	1.47843	2.00507	1.24776	0.426873	0.685505	2.64963
2008	58	2537.06	1970	15.5	317.5	376.21	3.54433	196.707	0.266948	3.90517	0.247586	4998000	1.00063	1.47127	1.97526	1.79576	1.78365	0.421174	0.686835	2.6162
2009	58	2695.45	1980	15.5	334.01	413.23	3.06357	175.463	0.259837	3.75341	0.237418	5337000	1.61125	1.54033	2.17181	1.58537	1.05454	0.451535	0.688098	2.60849
2010	58	2715.38	1950	14	325.99	401.66	3.34759	171.602	0.234815	3.79112	0.228207	5295000	1.84483	1.77569	1.60055	3.90521	1.6809	1.35792	0.658407	2.46135
2011	58	2021.84	2060	14.2	320.5	421.98	3.28716	199.402	0.221536	5.0431	0.239224	4.165e+06	0.463445	0.880404	3.95417	1.04661	1.42139	0.734398	0.659348	2.53855
2012	58	2043.06	2090	15.3	333.64	435.06	3.44305	218.545	0.226053	4.99174	0.229752	4270000	1.33045	2.44437	1.4655	1.46796	1.4594	1.07695	0.660916	2.61933
2013	58			15.4	344.07	462.91	3.38913	223.352	0.219521	5.27513	0.23031		1.16846	1.69484	1.99371	1.88519	1.00741	1.04761	0.662281	2.61032
2014	58			16.1	352.25	469.89	3.30872	209.951	0.208447	5.70286	0.23031		1.42577	1.83492	1.48896	2.21906	1.4452	1.07623	0.663409	2.5057
2015	58	2926.98	2150	16.9	361.33	465.7	2.65785	207.852	0.205244	6.16527	0.23031	6.293e+06	1.63108	1.98056	2.87872	1.4974	1.06897	1.1107	0.663847	2.51513
2016	58	3334.57	1880	16.9	355.19	470.86	2.84665	200.785	0.212894	6.66518	0.23031	6.269e+06	2.56573	1.77566	3.30964	4.17567	1.14449	0.974896	0.669486	2.6308
2017	58	1915.87	1890	12.8	238	543.53	2.74288	205.804	0.177278	7.20562	0.23031	3621000	1.61534	1.01488	2.78821	1.27801	2.57558	1.21886	0.674749	2.54793
2018	58	1709.84	1930	12.8	241.09	546.79	2.59565	222.269	0.161245	7.78989	0.23031	3300000	1.3271	1.84672	1.36484	1.55978	1.33198	0.766877	0.675251	2.66255
2019	58	1770.11	1840	13.4	243.15	553.35	2.58432	224.492	0.151877	8.42153	0.23031	3.257e+06	1.22896	1.47385	2.0983	1.5263	0.74378	0.258208	0.663972	2.58138
2003	59	3480.75	13920	11.1	401.49	327.11	2.80646	100.133	0.358213	1.67436	0.270947	48452000	1.8475	1.39705	2.33178	2.0658	1.11389	0.675831	0.415087	2.47124
2004	59	3918.66	12270	11.7	406.71	343.63	3.20368	114.161	0.391908	1.65355	0.263118	48082000	1.13648	1.83118	2.27981	1.89911	1.74496	0.553374	0.416262	2.48995
2005	59	3381.51	13250	12.2	377	337.66	2.66164	137.222	0.514056	1.84419	0.265125	44805000	0.947951	1.80309	1.60488	1.65681	1.57222	1.77416	0.385991	2.63241
2006	59	3476.1	11380	13.9	325.14	282.63	2.72747	136.81	0.474182	1.91502	0.240262	3.9558e+07	1.27054	1.63545	1.20276	1.86062	1.24417	0.684984	0.387275	2.57632
2007	59	3702.1	9050	15.5	313.76	304.87	2.99683	139.41	0.497425	2.06156	0.244619	3.3504e+07	1.02107	1.33068	1.70642	2.19139	1.47456	0.517864	0.382151	2.55966
2008	59	3653.32	11310	15.5	317.5	376.21	3.54433	196.707	0.502705	2.04132	0.25235	41319000	1.02525	1.42618	1.94312	2.1518	2.08444	0.513186	0.382609	2.52449
2009	59	3019.27	10070	15.5	334.01	413.23	3.06357	175.463	0.446185	2.30374	0.237525	30404000	1.37397	1.47964	2.12047	1.60857	1.25899	0.494892	0.382609	2.55133
2010	59	3463.64	10590	14	325.99	401.66	3.34759	171.602	0.43464	2.49842	0.242202	36680000	1.75238	1.68082	1.578	3.66098	1.61582	1.42431	0.352986	2.41561
2011	59	2947.1	11360	14.2	320.5	421.98	3.28716	199.402	0.4438	2.80138	0.243458	33479000	0.398168	0.919841	3.38765	1.14154	1.58568	0.695316	0.355754	2.46643
2012	59	3318.86	11560	15.3	333.64	435.06	3.44305	218.545	0.423949	2.87052	0.241932	38366000	1.16157	1.9679	1.36643	1.87304	1.62337	1.23075	0.356986	2.54328
2013	59			15.4	344.07	462.91	3.38913	223.352	0.399385	3.12283	0.232817		1.12132	1.86337	2.21206	1.84446	1.16178	0.934796	0.358131	2.60505
2014	59			16.1	352.25	469.89	3.30872	209.951	0.383533	3.34489	0.232817		1.51338	1.65805	1.47874	2.27519	1.65739	1.23081	0.358739	2.43721
2015	59	2283.45	11420	16.9	361.33	465.7	2.65785	207.852	0.373141	3.58275	0.232817	2.6077e+07	1.54634	2.08989	2.92854	1.75188	1.28545	1.06131	0.360371	2.43893
2016	59	2279.28	11050	16.9	355.19	470.86	2.84665	200.785	0.36123	3.83752	0.232817	25186000	2.26213	1.92923	3.42165	3.82226	1.07797	1.08835	0.36209	2.54612
2017	59	1640	16100	12.8	238	543.53	2.74288	205.804	0.340001	4.1104	0.232817	26404000	1.43135	1.10694	2.45102	1.53143	2.66167	1.2866	0.363235	2.55807
2018	59	1601.66	15660	12.8	241.09	546.79	2.59565	222.269	0.325452	4.40269	0.232817	25082000	1.14117	2.10378	1.27933	1.50548	1.40066	0.711453	0.362605	2.6219
2019	59	1621.49	15080	13.4	243.15	553.35	2.58432	224.492	0.305937	4.71576	0.232817	24452000	1.24655	1.45685	2.07918	1.37926	0.713858	0.224968	0.362777	2.54967
2003	60	1949.58	8250	11.1	401.49	327.11	2.80646	100.133	0.128655	1.83217	0.16	16084000	2.22703	1.52356	2.34187	1.67514	1.0082	0.624349	0.518809	2.40411
2004	60	2097.34	7530	11.7	406.71	343.63	3.20368	114.161	0.137855	1.94989	0.152346	1.5793e+07	1.16599	1.80612	2.72232	1.47675	2.08541	0.372504	0.520816	2.66026
2005	60	2092.39	7490	12.2	377	337.66	2.66164	137.222	0.136364	1.98652	0.153213	15672000	1.03246	1.86581	1.51634	1.24227	1.17239	2.05174	0.523456	2.68587
2006	60	2397.95	6830	13.9	325.14	282.63	2.72747	136.81	0.122444	2.06245	0.155497	16378000	1.38822	1.87002	1.17272	1.88811	0.823071	0.41524	0.525747	2.70466
2007	60	2135.42	3840	15.5	313.76	304.87	2.99683	139.41	0.129275	2.14929	0.165423	8.2e+06	1.06771	1.67884	1.44302	2.1482	1.01947	0.291852	0.52782	2.69514
2008	60	1781.71	4320	15.5	317.5	376.21	3.54433	196.707	0.119482	2.75457	0.181448	7.697e+06	0.969709	1.53264	2.13997	1.73229	1.70538	0.312539	0.528475	2.68755
2009	60	1872.45	4210	15.5	334.01	413.23	3.06357	175.463	0.121767	2.93431	0.171824	7883000	1.76524	1.55202	2.20121	1.61003	1.16462	0.386234	0.529369	2.56755
2010	60	1997.69	4320	14	325.99	401.66	3.34759	171.602	0.121588	3.07218	0.167518	8630000	1.96125	1.84339	1.52685	3.86769	2.0024	1.37469	0.529721	2.38074
2011	60	2043.81	3880	14.2	320.5	421.98	3.28716	199.402	0.110318	3.4267	0.169234	7.93e+06	0.484015	0.820299	4.83495	1.02933	1.58184	0.761692	0.530877	2.51342
2012	60	2092.39	3810	15.3	333.64	435.06	3.44305	218.545	0.118013	3.44583	0.205	7972000	1.39485	2.92769	1.25224	1.1355	1.65373	1.05745	0.532555	2.66638
2013	60			15.4	344.07	462.91	3.38913	223.352	0.117127	3.7127	0.214777		1.13446	1.44104	2.06818	1.36029	0.926612	0.719271	0.533144	2.48914
2014	60			16.1	352.25	469.89	3.30872	209.951	0.120642	3.90967	0.214777		1.5185	2.01428	1.85067	2.6531	1.32847	1.09067	0.53406	2.57942
2015	60	2248.81	3790	16.9	361.33	465.7	2.65785	207.852	0.129265	4.1171	0.214777	8523000	1.86454	1.94729	3.13785	1.36095	1.04644	1.25114	0.535979	2.59097
2016	60	2252.51	3790	16.9	355.19	470.86	2.84665	200.785	0.126413	4.33553	0.214777	8537000	3.20524	1.77006	3.71931	3.93302	1.20017	1.16956	0.537614	2.46689
2017	60	1477.96	2450	12.8	238	543.53	2.74288	205.804	0.109646	4.56554	0.214777	3.621e+06	1.83135	0.934498	3.01729	1.45623	3.10368	1.17798	0.538705	2.53781
2018	60	1530.04	2330	12.8	241.09	546.79	2.59565	222.269	0.1034	4.80777	0.214777	3.565e+06	1.28891	1.90648	1.26721	1.57947	1.1833	0.688452	0.538748	2.69742
2019	60	1566.96	2240	13.4	243.15	553.35	2.58432	224.492	0.100674	5.06284	0.214777	3.51e+06	1.27136	1.68365	1.92704	1.6268	0.656	0.215277	0.539319	2.61419
2003	61	3061.32	15330	11.1	401.49	327.11	2.80646	100.133	0.338321	2.69703	0.329257	46930000	1.50912	1.36233	1.58975	1.8655	1.16402	0.724181	0.228636	2.39536
2004	61	3177.02	14360	11.7	406.71	343.63	3.20368	114.161	0.352306	2.99574	0.32431	45622000	0.664	1.34083	1.74004	1.94938	1.74674	0.669935	0.229321	2.42886
2005	61	3150.08	12940	12.2	377	337.66	2.66164	137.222	0.436674	3.32543	0.317968	40762000	0.663634	1.34733	1.26209	1.70287	1.98246	0.902576	0.230006	2.53221
2006	61	3210.5	13050	13.9	325.14	282.63	2.72747	136.81	0.416404	3.85228	0.324131	41897000	1.03824	1.63291	1.07148	1.71847	1.03553	0.881328	0.228797	2.53531
2007	61	2720.09	8860	15.5	313.76	304.87	2.99683	139.41	0.430228	5.03056	0.314186	2.41e+07	0.792475	1.09202	1.85001	2.74929	1.54267	0.561957	0.228878	2.49069
2008	61	2550.88	14190	15.5	317.5	376.21	3.54433	196.707	0.435453	5.33108	0.341786	36197000	0.929991	1.0509	1.22703	2.46663	2.52468	0.480844	0.229361	2.45494
2009	61	2935.06	15800	15.5	334.01	413.23	3.06357	175.463	0.386136	5.66028	0.312025	46374000	1.19872	1.59643	1.70355	1.22662	0.987899	0.513429	0.229789	2.46246
2010	61	3079.78	15730	14	325.99	401.66	3.34759	171.602	0.346734	5.88804	0.32481	48445000	1.23745	1.44112	1.24403	2.4723	1.26445	1.262	0.231674	2.38599
2011	61	3139.48	15300	14.2	320.5	421.98	3.28716	199.402	0.309732	6.66485	0.348255	4.8034e+07	0.382608	0.880506	2.04633	0.933758	1.25857	0.839227	0.232175	2.42248
2012	61	2981.38	14230	15.3	333.64	435.06	3.44305	218.545	0.291773	6.88885	0.334811	42425000	0.86527	1.58809	1.21153	1.29744	1.14888	0.887506	0.232602	2.51343
2013	61			15.4	344.07	462.91	3.38913	223.352	0.281002	7.02355	0.342979		0.96811	1.9352	1.42118	1.43243	1.34588	1.53709	0.232764	2.58784
2014	61			16.1	352.25	469.89	3.30872	209.951	0.268326	7.36187	0.342979		1.32422	1.14948	1.09386	1.32174	1.56494	1.27936	0.232917	2.36999
2015	61	2849.94	17620	16.9	361.33	465.7	2.65785	207.852	0.263486	7.71649	0.342979	50216000	1.20711	1.65449	1.96654	1.35909	1.02863	0.912988	0.233497	2.384
2016	61	2416.37	14840	16.9	355.19	470.86	2.84665	200.785	0.248715	8.08819	0.342979	35859000	1.52418	1.37804	2.19132	3.18753	1.23749	0.519617	0.2339	2.50237
2017	61	1480.61	32440	12.8	238	543.53	2.74288	205.804	0.238209	8.4778	0.342979	48031000	1.12274	1.14766	2.01351	1.16704	1.59233	1.57395	0.233916	2.49734
2018	61	1416.85	34360	12.8	241.09	546.79	2.59565	222.269	0.217112	8.88618	0.342979	48683000	0.991437	1.48105	1.06191	1.64184	1.05717	0.867075	0.233513	2.63692
2019	61	2807.83	1750	13.4	243.15	553.35	2.58432	224.492	0.212349	9.31422	0.342979	49137000	0.981733	1.07049	1.84864	1.15397	0.773253	0.304485	0.233594	2.56277
2003	62	2627.75	19170	11.1	401.49	327.11	2.80646	100.133	0.427692	2.28823	0.341551	50374000	1.89801	1.81092	1.70079	1.96781	0.831628	0.598327	0.412221	2.43797
2004	62	2588.86	17150	11.7	406.71	343.63	3.20368	114.161	0.450233	2.45711	0.362769	44399000	1.07878	1.61299	2.33799	2.01441	1.61435	0.588601	0.412221	2.50142
2005	62	2604.91	15680	12.2	377	337.66	2.66164	137.222	0.528753	2.5661	0.376119	40845000	0.754129	1.77791	1.4566	1.26794	1.48151	0.844874	0.414121	2.61571
2006	62	2973.92	14760	13.9	325.14	282.63	2.72747	136.81	0.50719	2.87006	0.371351	43895000	1.17277	2.00888	1.25	1.60347	1.17816	0.692312	0.412601	2.62004
2007	62	2923.54	6670	15.5	313.76	304.87	2.99683	139.41	0.520236	3.22899	0.389085	19500000	1.07018	0.983824	1.54958	2.07907	1.36993	0.590509	0.411193	2.57628
2008	62	2980.1	7790	15.5	317.5	376.21	3.54433	196.707	0.537998	3.67017	0.398558	23215000	1.02944	1.20074	1.51666	1.82717	2.01021	0.556409	0.411404	2.55567
2009	62	2960.46	11280	15.5	334.01	413.23	3.06357	175.463	0.541741	3.98405	0.387271	33394000	1.63758	1.53054	2.07675	1.20257	0.742447	0.567736	0.411404	2.57427
2010	62	3316.17	10450	14	325.99	401.66	3.34759	171.602	0.50626	4.31671	0.392746	34654000	1.63554	1.79556	1.46331	2.86533	1.30669	1.21405	0.403896	2.46568
2011	62	3576.56	9940	14.2	320.5	421.98	3.28716	199.402	0.464184	4.55905	0.394009	35551000	0.580535	0.912678	2.87519	0.767166	1.14604	0.770197	0.404769	2.50056
2012	62	3543.81	9700	15.3	333.64	435.06	3.44305	218.545	0.447292	4.7934	0.388738	34375000	1.28017	2.03232	1.79561	1.38467	1.10059	0.950647	0.406583	2.57085
2013	62			15.4	344.07	462.91	3.38913	223.352	0.433248	5.16291	0.386133		1.09592	2.02141	1.65217	1.3172	1.07732	1.77003	0.408005	2.66187
2014	62			16.1	352.25	469.89	3.30872	209.951	0.416185	5.46844	0.386133		1.20123	1.60265	1.10043	1.73547	1.44115	1.04782	0.408346	2.43177
2015	62	3296.86	17840	16.9	361.33	465.7	2.65785	207.852	0.397014	5.79206	0.386133	58816000	1.40158	1.97281	2.46677	1.46136	1.1476	0.986927	0.405623	2.46359
2016	62	3338.5	21170	16.9	355.19	470.86	2.84665	200.785	0.401204	6.13482	0.386133	70676000	1.8807	1.54254	2.22755	3.13851	1.18115	0.542009	0.405054	2.5873
2017	62	1810.07	38150	12.8	238	543.53	2.74288	205.804	0.365299	6.49787	0.386133	69054000	1.36039	1.08708	2.91288	0.955163	1.90366	1.33988	0.401059	2.55126
2018	62	1676.3	43250	12.8	241.09	546.79	2.59565	222.269	0.341671	6.88241	0.386133	72500000	1.31973	1.85444	1.16403	1.28428	1.01665	1.06235	0.397398	2.71696
2019	62	1802.13	40800	13.4	243.15	553.35	2.58432	224.492	0.304572	7.2897	0.386133	73527000	1.10612	1.48331	2.31976	1.22235	0.626425	0.244933	0.391104	2.61696
2003	63	1186.31	15560	11.1	401.49	327.11	2.80646	100.133	0.215023	2.16737	0.102017	18459000	1.00091	1.02159	1.23155	1.55931	1.67286	1.45075	0.136647	2.13265
2004	63	1083.71	17860	11.7	406.71	343.63	3.20368	114.161	0.2	2.14827	0.100084	1.9355e+07	0.343069	1.07173	0.99912	1.75757	1.42811	1.30707	0.137031	2.20332
2005	63	1162.17	20700	12.2	377	337.66	2.66164	137.222	0.196347	2.29212	0.0977024	24057000	0.433403	0.966403	1.23176	1.96853	2.37488	1.16416	0.137542	2.26188
2006	63	1378.46	21770	13.9	325.14	282.63	2.72747	136.81	0.195151	2.51574	0.0967733	3.0009e+07	0.815617	1.12033	0.927924	1.41276	0.688908	1.15012	0.136698	2.31178
2007	63	1500.23	21930	15.5	313.76	304.87	2.99683	139.41	0.188105	2.63668	0.0937215	32900000	0.533802	0.939054	1.43858	2.46401	1.15922	0.631633	0.136318	2.22545
2008	63	1735.56	23620	15.5	317.5	376.21	3.54433	196.707	0.197769	2.7006	0.0877622	4.0994e+07	0.748399	0.897721	0.906545	1.90973	1.67669	0.847826	0.136613	2.17962
2009	63	1782.43	23680	15.5	334.01	413.23	3.06357	175.463	0.203173	2.62703	0.0871425	42208000	0.932886	1.60998	1.01952	1.44831	1.57145	0.612716	0.136867	2.18292
2010	63	1904.42	22420	14	325.99	401.66	3.34759	171.602	0.180768	3.11178	0.0925483	42697000	0.826391	1.14997	1.0546	2.25156	1.67679	1.33325	0.141083	2.16387
2011	63	1989.86	22200	14.2	320.5	421.98	3.28716	199.402	0.197322	3.47701	0.0796712	44175000	0.242125	0.820319	1.34578	1.18952	1.44509	1.84331	0.141389	2.19132
2012	63	2050.02	21770	15.3	333.64	435.06	3.44305	218.545	0.222425	3.95843	0.0672269	44629000	0.581293	1.09738	0.796591	1.43557	1.43657	1.14727	0.141757	2.26166
2013	63			15.4	344.07	462.91	3.38913	223.352	0.231488	4.22839	0.0783281		0.663074	1.5753	1.01765	1.26647	0.944217	0.828418	0.142187	2.358
2014	63			16.1	352.25	469.89	3.30872	209.951	0.227439	4.74389	0.0783281		0.960346	0.846055	1.05763	1.24106	1.4144	1.89505	0.142441	2.15607
2015	63	2231.99	21880	16.9	361.33	465.7	2.65785	207.852	0.22058	5.32223	0.0783281	48836000	0.913245	1.21471	1.53692	1.02263	1.19155	0.872453	0.142863	2.16282
2016	63	1839.55	22150	16.9	355.19	470.86	2.84665	200.785	0.221903	5.97108	0.0783281	40746000	0.865559	1.07828	1.44998	1.49068	1.2424	1.02078	0.143961	2.366
2017	63	1693.15	15320	12.8	238	543.53	2.74288	205.804	0.166879	6.69904	0.0783281	25939000	0.899453	0.870341	1.55857	1.35821	1.48325	2.05418	0.144341	2.30884
2018	63	1634.01	15170	12.8	241.09	546.79	2.59565	222.269	0.157985	7.51575	0.0783281	24788000	0.677976	1.38479	0.955428	1.26295	0.931476	0.964451	0.143834	2.37037
2019	63	1712.85	14630	13.4	243.15	553.35	2.58432	224.492	0.148918	8.43202	0.0783281	25059000	0.659609	0.712678	1.62222	1.04822	1.2972	0.75274	0.143582	2.29845
2003	64	3077.26	3650	11.1	401.49	327.11	2.80646	100.133	0.411727	2.25598	0.41033	11232000	1.41624	1.0088	1.86711	2.14704	1.3221	0.611574	0.228112	2.34976
2004	64	3699.47	1880	11.7	406.71	343.63	3.20368	114.161	0.435424	2.37787	0.413901	6955000	0.519646	1.21331	1.62436	1.92264	1.51248	0.720715	0.228776	2.4249
2005	64	3793.79	1770	12.2	377	337.66	2.66164	137.222	0.455205	2.52349	0.399617	6715000	0.695819	1.54014	1.41506	2.66817	2.44788	1.08344	0.232773	2.51274
2006	64	3775.14	1850	13.9	325.14	282.63	2.72747	136.81	0.419148	2.82564	0.401757	6984000	1.0053	1.27409	1.00307	2.11443	0.909264	0.925044	0.229556	2.50226
2007	64	4067.8	590	15.5	313.76	304.87	2.99683	139.41	0.408625	4.472	0.439261	2.4e+06	0.624194	1.23436	2.0566	3.22765	1.49739	0.394366	0.228207	2.48469
2008	64	4755.88	680	15.5	317.5	376.21	3.54433	196.707	0.390264	4.87335	0.434371	3234000	1.1091	0.932345	0.899356	2.81764	2.52887	0.381909	0.228726	2.40007
2009	64	3355.93	1180	15.5	334.01	413.23	3.06357	175.463	0.383478	5.44546	0.42666	3960000	1.04793	1.45405	1.44695	1.30564	1.1564	0.429217	0.229151	2.40587
2010	64	3140.16	1220	14	325.99	401.66	3.34759	171.602	0.374172	5.92149	0.42159	3831000	1.09415	1.14613	1.00954	2.83528	1.14273	1.17926	0.224139	2.35353
2011	64	3107.45	1610	14.2	320.5	421.98	3.28716	199.402	0.340953	6.05844	0.439903	5003000	0.267381	0.738857	1.55761	1.05131	1.18698	0.681858	0.225187	2.39705
2012	64	3283.25	2030	15.3	333.64	435.06	3.44305	218.545	0.330771	6.13148	0.393805	6665000	0.605693	1.19791	1.13516	1.07956	1.19163	0.941453	0.226038	2.51062
2013	64			15.4	344.07	462.91	3.38913	223.352	0.327426	6.02282	0.378378		0.716717	1.561	1.20491	1.64065	1.14107	1.25868	0.226245	2.57544
2014	64			16.1	352.25	469.89	3.30872	209.951	0.312295	6.15053	0.378378		1.63569	0.984142	1.09164	1.09361	1.82851	1.48712	0.226629	2.34242
2015	64	2966.03	2620	16.9	361.33	465.7	2.65785	207.852	0.311184	6.28095	0.378378	7771000	1.19856	1.46986	2.51444	1.38705	1.04741	0.735961	0.227356	2.34286
2016	64	2905.73	2620	16.9	355.19	470.86	2.84665	200.785	0.302369	6.41414	0.378378	7613000	1.32744	1.26281	2.63677	3.41224	1.0176	0.459559	0.228497	2.49785
2017	64	1716.81	1190	12.8	238	543.53	2.74288	205.804	0.271844	6.55015	0.378378	2.043e+06	1.00336	1.03937	1.66298	1.52263	1.83935	1.91565	0.2294	2.49462
2018	64	1795.07	1420	12.8	241.09	546.79	2.59565	222.269	0.255076	6.68905	0.378378	2549000	0.998402	1.54435	0.722924	1.69346	0.870956	0.644841	0.230044	2.58392
2019	64	1842.34	1370	13.4	243.15	553.35	2.58432	224.492	0.241639	6.83089	0.378378	2.524e+06	1.16191	0.65853	1.6886	1.01206	0.841665	0.214902	0.231017	2.51416
2003	65	2284.13	16260	11.1	401.49	327.11	2.80646	100.133	0.0913138	3.21282	0.301938	37140000	2.06001	1.26939	2.27796	2.3697	0.978354	0.564212	0.985166	2.38661
2004	65	2359.38	15460	11.7	406.71	343.63	3.20368	114.161	0.0847137	3.10833	0.283277	36476000	1.1972	1.77221	2.80921	2.78562	1.83601	0.522724	0.995326	2.62324
2005	65	2366.64	15290	12.2	377	337.66	2.66164	137.222	0.0806971	3.17103	0.285234	36186000	0.733991	1.76396	1.61464	1.30709	1.24667	1.56128	1.01012	2.74501
2006	65	2448.09	12330	13.9	325.14	282.63	2.72747	136.81	0.0738224	3.32737	0.290787	30185000	1.1948	1.93629	0.89595	1.99643	1.16626	0.582571	1.03014	2.69646
2007	65	2604.86	4530	15.5	313.76	304.87	2.99683	139.41	0.0687315	3.49555	0.293275	11800000	0.824336	1.54626	1.36236	1.91029	1.11002	0.349246	1.04898	2.70922
2008	65	2300.09	11410	15.5	317.5	376.21	3.54433	196.707	0.0617765	3.57524	0.290576	2.6244e+07	0.878218	2.01096	1.67946	1.78513	2.10604	0.436478	1.05604	2.65477
2009	65	2510.23	11440	15.5	334.01	413.23	3.06357	175.463	0.0544979	3.77957	0.289755	2.8717e+07	1.6497	1.49459	2.43421	1.33886	0.727717	0.453496	1.07134	2.55383
2010	65	2516.91	11060	14	325.99	401.66	3.34759	171.602	0.0509612	3.96307	0.290231	2.7837e+07	1.63979	1.6074	1.53073	4.08314	1.31978	1.19871	1.15204	2.41619
2011	65	2548.73	9830	14.2	320.5	421.98	3.28716	199.402	0.0487253	4.64231	0.305769	25054000	0.407172	0.853417	3.52156	0.987533	1.27638	0.685222	1.17966	2.52117
2012	65	3317.67	9450	15.3	333.64	435.06	3.44305	218.545	0.0513091	4.27007	0.29562	3.1352e+07	1.14042	2.14211	1.61615	1.81804	1.21046	1.02688	1.19143	2.61926
2013	65			15.4	344.07	462.91	3.38913	223.352	0.0585845	4.78418	0.294112		1.23379	1.78006	2.00708	2.57476	1.03116	1.53455	1.2032	2.57455
2014	65			16.1	352.25	469.89	3.30872	209.951	0.0555575	5.03851	0.294112		1.41283	1.40346	1.01239	1.74182	1.52998	1.04368	1.21709	2.48242
2015	65	2460.48	8680	16.9	361.33	465.7	2.65785	207.852	0.0568772	5.30635	0.294112	21357000	1.47314	1.83498	2.52002	1.85033	0.90543	0.939161	1.24885	2.50017
2016	65	2230.95	8820	16.9	355.19	470.86	2.84665	200.785	0.0562133	5.58844	0.294112	1.9677e+07	1.98005	1.45696	3.18927	5.1972	1.22917	0.564616	1.26751	2.60588
2017	65	1657.7	8700	12.8	238	543.53	2.74288	205.804	0.0456252	5.88552	0.294112	14422000	1.67663	1.01825	2.21999	0.910661	2.05696	1.26033	1.28242	2.5006
2018	65	1624.59	9190	12.8	241.09	546.79	2.59565	222.269	0.041741	6.1984	0.294112	1.493e+07	1.36986	1.80806	1.32473	1.53187	1.15889	0.676661	1.30457	2.72108
2019	65	1661.77	8920	13.4	243.15	553.35	2.58432	224.492	0.0402615	6.5279	0.294112	14823000	1.155	1.32558	2.08102	1.09783	0.581384	0.177625	1.30844	2.61601
2003	66	1514.67	13430	11.1	401.49	327.11	2.80646	100.133	0.370178	0.230971	0.226798	20342000	2.30964	1.84271	2.47553	1.56996	0.899605	0.813254	0.251563	2.49221
2004	66	1641.44	13370	11.7	406.71	343.63	3.20368	114.161	0.393171	0.22606	0.219126	21946000	1.40393	2.14715	2.76054	1.71899	1.42164	0.55887	0.251118	2.59606
2005	66	1641.32	12680	12.2	377	337.66	2.66164	137.222	0.423454	2.35632	0.217841	20812000	0.843222	2.12003	1.69044	1.16115	1.17177	1.34478	0.250348	2.73565
2006	66	1694.1	12880	13.9	325.14	282.63	2.72747	136.81	0.378781	2.40946	0.214092	2.182e+07	1.40296	2.02062	1.33306	1.8674	1.25285	0.533374	0.255045	2.68914
2007	66	1753.25	4620	15.5	313.76	304.87	2.99683	139.41	0.389735	2.60771	0.20298	8100000	1.18119	1.25097	1.58792	1.63733	1.67298	0.548636	0.254132	2.6644
2008	66	1888.26	4770	15.5	317.5	376.21	3.54433	196.707	0.375233	3.00263	0.225071	9007000	1.15174	1.30995	1.94296	2.04437	1.66538	0.553927	0.254741	2.64413
2009	66	2002.24		15.5	334.01	413.23	3.06357	175.463	0.334998	3.24051	0.214161		1.76564	1.66446	1.97562	1.68729	0.906623	0.5091	0.255177	2.62488
2010	66	2036.33	6110	14	325.99	401.66	3.34759	171.602	0.324114	3.62607	0.21545	12442000	2.16857	2.06594	1.68897	3.53655	1.52766	1.55489	0.24973	2.44548
2011	66	2151.29	6570	14.2	320.5	421.98	3.28716	199.402	0.300885	3.91868	0.218458	1.4134e+07	0.581875	0.988409	4.14124	0.970742	1.1544	0.71575	0.250269	2.54958
2012	66	1671.93	6840	15.3	333.64	435.06	3.44305	218.545	0.31228	4.05256	0.206606	11436000	1.62411	2.37532	1.70685	1.56199	1.43946	1.09493	0.246293	2.60628
2013	66			15.4	344.07	462.91	3.38913	223.352	0.303524	4.30233	0.220895		1.37818	1.9012	1.95549	1.33689	1.28974	1.06617	0.247288	2.5908
2014	66			16.1	352.25	469.89	3.30872	209.951	0.290684	4.58428	0.220895		1.26908	2.33089	1.37991	2.35853	1.4542	0.881975	0.247706	2.50876
2015	66	1864.19	7260	16.9	361.33	465.7	2.65785	207.852	0.292359	4.8847	0.220895	13534000	1.75394	2.2803	2.86266	1.42546	1.08713	1.15082	0.249478	2.52752
2016	66	1992.07	7190	16.9	355.19	470.86	2.84665	200.785	0.279992	5.20481	0.220895	1.4323e+07	2.48777	1.90572	3.11706	3.44521	1.15022	0.943791	0.251368	2.63414
2017	66	1309.55	7850	12.8	238	543.53	2.74288	205.804	0.262532	5.5459	0.220895	10280000	1.5686	1.3285	3.80976	1.254	2.81095	1.17443	0.252274	2.56718
2018	66	1405.63	7990	12.8	241.09	546.79	2.59565	222.269	0.241842	5.90935	0.220895	11231000	2.08701	2.12354	1.64243	1.49498	1.32597	0.768532	0.25309	2.73504
2019	66	1409.67	7650	13.4	243.15	553.35	2.58432	224.492	0.221156	6.29661	0.220895	10784000	1.19261	1.69576	2.46978	1.61544	0.555098	0.202772	0.261321	2.65108
2003	67	3242.48	12170	11.1	401.49	327.11	2.80646	100.133	0.377765	2.47189	0.405416	39461000	1.63464	1.22137	2.14316	2.45967	1.01861	0.583091	0.566958	2.41057
2004	67	3623.34	8140	11.7	406.71	343.63	3.20368	114.161	0.40021	2.75401	0.410237	29494000	0.860185	1.30028	2.03302	2.43343	1.55448	0.551892	0.550505	2.48784
2005	67	3590.3	7940	12.2	377	337.66	2.66164	137.222	0.455858	3.01375	0.400532	28507000	0.717302	1.89959	1.49054	1.75773	1.66697	1.20336	0.527834	2.6019
2006	67	3432.31	7180	13.9	325.14	282.63	2.72747	136.81	0.423058	3.22881	0.393455	24644000	1.02541	1.58172	0.867474	1.77822	1.06345	0.771421	0.523681	2.5833
2007	67	2588.65	2820	15.5	313.76	304.87	2.99683	139.41	0.434701	3.33816	0.392025	7300000	0.731672	1.26669	1.6509	2.54927	1.30704	0.39204	0.523569	2.58115
2008	67	3066.36	6450	15.5	317.5	376.21	3.54433	196.707	0.389505	3.31057	0.389001	19778000	0.987647	1.60155	1.57226	2.36429	2.75752	0.381515	0.524804	2.51975
2009	67	2985.19	7360	15.5	334.01	413.23	3.06357	175.463	0.387276	3.33685	0.380914	2.1971e+07	1.23419	1.45846	1.72583	1.20614	0.861155	0.423086	0.525668	2.51117
2010	67	3117.09	7020	14	325.99	401.66	3.34759	171.602	0.382942	3.42318	0.382143	21882000	1.33664	1.39613	1.34043	3.16505	1.27912	1.09388	0.540353	2.43546
2011	67	2261.01	7360	14.2	320.5	421.98	3.28716	199.402	0.371441	3.88978	0.402961	1.6641e+07	0.33725	0.854767	2.46658	1.01794	1.16945	0.702451	0.541515	2.45756
2012	67	2257.16	7400	15.3	333.64	435.06	3.44305	218.545	0.377839	3.85546	0.380076	16703000	0.81516	1.57298	1.31009	1.65935	1.10917	0.821822	0.542435	2.56091
2013	67			15.4	344.07	462.91	3.38913	223.352	0.365159	3.97483	0.379952		0.99109	1.73373	1.58799	1.87424	1.02226	1.43498	0.544669	2.60389
2014	67			16.1	352.25	469.89	3.30872	209.951	0.347329	4.12682	0.379952		1.56223	1.13603	1.07047	1.59325	1.80284	1.17784	0.5456	2.43446
2015	67	2520.55	8420	16.9	361.33	465.7	2.65785	207.852	0.327258	4.28462	0.379952	21223000	1.30072	1.60844	2.41295	1.72686	0.918864	0.846206	0.547475	2.44022
2016	67	2548.5	8660	16.9	355.19	470.86	2.84665	200.785	0.331316	4.44846	0.379952	22070000	1.49099	1.30926	2.88323	4.38927	1.31062	0.46599	0.550426	2.5796
2017	67	1481.94	7530	12.8	238	543.53	2.74288	205.804	0.285737	4.61856	0.379952	11159000	1.32961	1.16643	1.82961	1.11563	1.80689	1.69702	0.551627	2.54911
2018	67	1458.33	5520	12.8	241.09	546.79	2.59565	222.269	0.263589	4.79517	0.379952	8.05e+06	1.11844	1.66916	1.05887	1.54115	0.909702	0.538703	0.552189	2.68
2019	67	1563.96	5300	13.4	243.15	553.35	2.58432	224.492	0.237243	4.97853	0.379952	8289000	1.14467	1.0485	1.95133	0.942809	0.736201	0.196317	0.552673	2.58189
2003	68	1732.99	16550	11.1	401.49	327.11	2.80646	100.133	0.214896	2.35732	0.172002	28681000	1.53441	1.60821	1.69607	1.85737	1.57141	1.13639	0.196321	2.36693
2004	68	1913.14	16130	11.7	406.71	343.63	3.20368	114.161	0.217598	2.89116	0.176744	30859000	0.557779	1.53636	1.50876	1.79512	1.7817	1.02805	0.188949	2.41611
2005	68	2045.3	13710	12.2	377	337.66	2.66164	137.222	0.227923	3.37619	0.187013	28041000	0.623564	1.31142	1.10096	2.17944	2.05037	0.886927	0.1894	2.52247
2006	68	1817.24	13050	13.9	325.14	282.63	2.72747	136.81	0.213124	3.48959	0.180326	2.3715e+07	0.942264	1.31756	1.45914	1.09878	1.18368	1.38491	0.191752	2.54982
2007	68	2989.01	4550	15.5	313.76	304.87	2.99683	139.41	0.222536	3.68759	0.187085	1.36e+07	1.07924	1.15083	1.97562	2.55338	1.49917	0.805322	0.191467	2.44487
2008	68	1886.97	9750	15.5	317.5	376.21	3.54433	196.707	0.220883	3.98985	0.186127	18398000	1.20656	0.965154	1.30895	2.59176	2.70102	0.659256	0.191895	2.42404
2009	68	1918.06	10080	15.5	334.01	413.23	3.06357	175.463	0.201154	4.04235	0.18069	19334000	1.27425	1.54787	1.95661	1.50838	1.55919	0.798182	0.192204	2.43884
2010	68	1941.43	9680	14	325.99	401.66	3.34759	171.602	0.190038	4.23509	0.183976	18793000	0.965178	1.5151	1.13663	2.83603	1.89261	1.27598	0.192548	2.35843
2011	68	2285.8	9580	14.2	320.5	421.98	3.28716	199.402	0.187085	4.42389	0.18354	21898000	0.444238	0.994827	2.14597	1.29511	1.41102	0.921442	0.192966	2.41851
2012	68	2095.4	10220	15.3	333.64	435.06	3.44305	218.545	0.200473	4.62577	0.18253	21415000	0.841503	1.66971	1.13685	1.45085	1.06792	1.25566	0.193905	2.45771
2013	68			15.4	344.07	462.91	3.38913	223.352	0.197164	4.80624	0.182561		1.05005	2.12677	1.66392	1.23458	1.78496	1.81116	0.19438	2.54181
2014	68			16.1	352.25	469.89	3.30872	209.951	0.185636	4.98789	0.182561		1.1527	1.08528	1.07584	1.59514	2.00635	1.64966	0.194674	2.27711
2015	68	2332.34	9710	16.9	361.33	465.7	2.65785	207.852	0.182486	5.1764	0.182561	22647000	1.11865	1.69788	2.00301	1.4369	1.14473	1.22287	0.195172	2.29952
2016	68	2157.79	9500	16.9	355.19	470.86	2.84665	200.785	0.185212	5.37204	0.182561	20499000	1.49709	1.50871	2.14069	3.10749	1.36211	0.467998	0.195883	2.44403
2017	68	1642.94	10200	12.8	238	543.53	2.74288	205.804	0.170568	5.57507	0.182561	16758000	1.26212	1.19878	2.08775	1.47526	1.59789	1.77505	0.196149	2.4262
2018	68	1617.85	10810	12.8	241.09	546.79	2.59565	222.269	0.164023	5.78578	0.182561	17489000	0.983319	1.45052	0.962059	1.72157	0.893562	1.13412	0.196161	2.53951
2019	68	1677.36	10380	13.4	243.15	553.35	2.58432	224.492	0.161224	6.00445	0.182561	17411000	0.930708	1.20246	1.66651	1.47802	0.885913	0.293371	0.194908	2.45681
2003	69	2530	6930	124.4	1040.17	3133.67	3.08071	101.934	0.330873	8.56957	0.548847	17532900	0.731803	0.450346	0.842437	1.86757	1.30593	0.911241	0.365459	2.08084
2004	69	2392	3485	160.9	998.83	3286.77	3.39623	119.385	0.291242	8.75469	0.549719	8336120	0.4181	0.807974	1.33877	2.11561	1.30721	0.80072	0.367518	2.10333
2005	69	2112	3236	187.1	970.71	3404.82	2.67743	131.324	0.25296	8.46424	0.516848	6834432	0.291577	0.674739	1.00967	1.70415	1.46436	1.1019	0.36293	2.23064
2006	69	2402	4085	215.8	632.71	2368.26	2.62545	131.586	0.216265	8.43808	0.480468	9812170	0.282446	1.01033	1.01046	1.39711	1.35682	0.261489	0.36553	2.15631
2007	69	2470	3032	219	570.7	2342.25	4.1277	137.508	0.201248	8.24908	0.488369	7489040	0.214569	0.630402	1.13027	1.63105	1.43249	0.689287	0.36712	2.19382
2008	69	2208	2791	230.5	522.49	2142.88	3.32116	180.273	0.194199	8.2222	0.490323	6162528	0.581215	0.664492	0.758242	1.87845	1.0634	0.718737	0.36886	2.13234
2009	69	2598	3201	236.3	485.61	2096.94	3.47808	164.409	0.19406	8.6337	0.484573	8316198	0.475031	0.798597	1.04036	1.59437	1.08217	0.464585	0.36998	2.19182
2010	69	2555	2895	253.1	483.67	2138.88	4.06715	162.765	0.193624	8.89432	0.498697	7396725	0.366012	0.556062	0.702824	1.42205	3.0417	0.727819	0.3752	2.10205
2011	69	2625	2694	268.9	492.86	2150.9	3.68519	189.295	0.190497	9.0502	0.495108	7071750	0.161293	0.605287	0.746992	1.5618	1.38743	0.866527	0.3771	2.08331
2012	69	2600	2645	283.9	499.27	2163.81	4.18822	205.007	0.186324	9.37247	0.502475	6877000	0.534627	0.300667	0.826835	2.16597	1.60541	0.691132	0.37887	2.18991
2013	69	2467	2320	271.4	500.07	2158.05	3.96262	199.267	0.189967	9.78512	0.597903	5723440	0.298067	0.699147	0.755536	3.00747	1.08515	0.439649	0.38059	2.18617
2014	69	2630	1990	279.6	495.36	2174.56	4.05139	192.292	0.189013	10.1788	0.616661	5233700	0.315449	0.616995	1.02392	0.998085	0.987311	0.94197	0.38396	2.19608
2015	69	2141	1435	275.4	503.57	2235.66	3.64467	195.561	0.190879	10.4443	0.619103	3072335	0.599888	0.596354	0.866192	1.38128	2.17002	0.50271	0.3859	2.15861
2016	69	2369	1293	268.4	495.65	2197.65	3.67399	187.934	0.196688	7.21195	0.643503	3063117	0.347208	0.609154	1.53933	2.04434	1.47979	0.431654	0.3891	2.262
2017	69	2357	2533	223.5	401.48	1754.05	3.45421	189.814	0.176083	6.39173	0.552796	5970281	0.333248	0.377055	0.884722	1.50311	1.53825	0.35802	0.39123	2.34954
2018	69	2556	2961	225.1	380.6	1801.41	3.1947	205.568	0.176249	6.6315	0.548112	7568316	0.477622	0.65873	1.05924	1.61236	1.96942	0.418381	0.39225	2.35162
2019	69	2613	3889	228	364.23	1837.44	3.1641	206.596	0.184899	7.22479	0.57629	10161957	0.479331	0.247503	0.499863	1.33452	2.31434	0.24706	0.3923	2.27589
2003	70	2684	17513	124.4	1040.17	3133.67	3.08071	101.934	0.352434	9.33191	0.465664	47004892	0.721665	0.475924	0.75318	1.94709	1.38443	0.818491	0.544803	2.06682
2004	70	2770	15116	160.9	998.83	3286.77	3.39623	119.385	0.329742	9.87122	0.473338	41871320	0.36349	0.752321	1.30044	1.82342	1.20337	0.700918	0.54768	2.07071
2005	70	2989	11994	187.1	970.71	3404.82	2.67743	131.324	0.294782	9.90219	0.448358	35850066	0.245354	0.676805	0.898616	1.54187	1.36737	1.1006	0.53753	2.2164
2006	70	2976	10629	215.8	632.71	2368.26	2.62545	131.586	0.265198	9.68499	0.422746	31631904	0.278116	0.996721	0.935093	1.30148	1.30997	0.295469	0.5419	2.13631
2007	70	2981	6706	219	570.7	2342.25	4.1277	137.508	0.257358	10.2642	0.418063	19990586	0.206106	0.578087	1.10207	1.44473	1.19683	0.616098	0.54528	2.18124
2008	70	2995	5206	230.5	522.49	2142.88	3.32116	180.273	0.271653	10.9816	0.411257	15591970	0.533616	0.698591	0.818739	1.78134	1.16192	0.63316	0.54894	2.11847
2009	70	3288	1923	236.3	485.61	2096.94	3.47808	164.409	0.27075	10.7797	0.382788	6322824	0.474258	0.786312	0.974764	1.53722	1.33236	0.780663	0.55307	2.17248
2010	70	2845	2102	253.1	483.67	2138.88	4.06715	162.765	0.267398	11.883	0.410099	5980190	0.362664	0.527902	0.621286	1.578	2.67428	0.79001	0.5574	2.09581
2011	70	3143	1643	268.9	492.86	2150.9	3.68519	189.295	0.243939	12.1931	0.404268	5163949	0.183974	0.634238	0.869114	1.49262	1.47757	0.910523	0.5603	2.07803
2012	70	2605	2073	283.9	499.27	2163.81	4.18822	205.007	0.227094	13.4465	0.437038	5400165	0.59133	0.305474	0.8184	2.4567	1.54658	0.722708	0.5631	2.19146
2013	70	2830	1633	271.4	500.07	2158.05	3.96262	199.267	0.231065	14.2142	0.461185	4621390	0.277382	0.711366	0.79151	2.89761	1.08891	0.497395	0.56711	2.1919
2014	70	3067	1730	279.6	495.36	2174.56	4.05139	192.292	0.231526	14.9212	0.464188	5305910	0.403825	0.64416	0.849711	0.93834	0.958922	0.939334	0.57051	2.18248
2015	70	2867	1313	275.4	503.57	2235.66	3.64467	195.561	0.232386	14.7319	0.47796	3764371	0.615374	0.661864	0.822325	1.13616	1.79341	0.527232	0.57423	2.12515
2016	70	2886	1287	268.4	495.65	2197.65	3.67399	187.934	0.228729	11.1275	0.490615	3714282	0.356007	0.570944	1.41514	2.03839	1.47922	0.379384	0.57923	2.23736
2017	70	2671	1341	223.5	401.48	1754.05	3.45421	189.814	0.213525	9.69915	0.420854	3581811	0.325567	0.378964	0.885443	1.36392	1.52968	0.372676	0.57958	2.31405
2018	70	3523	4362	225.1	380.6	1801.41	3.1947	205.568	0.198705	10.0093	0.423525	15367326	0.495727	0.63358	0.808847	1.38173	1.92329	0.381909	0.581	2.33644
2019	70	3560	5215	228	364.23	1837.44	3.1641	206.596	0.213989	10.2325	0.431573	18565400	0.486386	0.298059	0.561686	1.47591	1.99515	0.292928	0.57485	2.25562
2003	71	1669	15295	124.4	1040.17	3133.67	3.08071	101.934	0.101422	7.15104	0.591813	25527355	0.690334	0.487102	1.02892	1.91097	1.29841	0.9447	0.176098	2.07402
2004	71	1851	7593	160.9	998.83	3286.77	3.39623	119.385	0.0916022	7.8728	0.625483	14054643	0.365276	0.806049	1.3483	2.56341	1.16904	0.774417	0.17782	2.11574
2005	71	1843	8586	187.1	970.71	3404.82	2.67743	131.324	0.0791527	7.66077	0.589027	15823998	0.353891	0.716485	0.964608	1.46115	1.61204	0.997143	0.19481	2.21151
2006	71	2077	6747	215.8	632.71	2368.26	2.62545	131.586	0.072123	7.31227	0.571004	14013519	0.299696	0.790413	0.858072	1.52491	1.41613	0.250562	0.1969	2.15108
2007	71	2275	4378	219	570.7	2342.25	4.1277	137.508	0.0717432	7.67281	0.609605	9959950	0.220488	0.597861	0.938847	1.62336	1.61483	0.675889	0.19909	2.19214
2008	71	2221	3714	230.5	522.49	2142.88	3.32116	180.273	0.0672605	8.00442	0.60904	8248794	0.554496	0.676725	0.663374	1.68103	1.00078	0.600508	0.20048	2.12989
2009	71	2286	3273	236.3	485.61	2096.94	3.47808	164.409	0.0715648	8.03126	0.599013	7482078	0.43211	0.835709	1.08984	1.77751	0.910385	0.368382	0.20178	2.20863
2010	71	2145	2298	253.1	483.67	2138.88	4.06715	162.765	0.0718823	8.05874	0.593123	4929210	0.384557	0.60969	0.723111	1.11292	2.47331	0.678038	0.2037	2.11067
2011	71	2265	1773	268.9	492.86	2150.9	3.68519	189.295	0.0719816	8.33273	0.605641	4015845	0.175259	0.48373	0.786048	1.86744	1.37889	0.839826	0.2055	2.1037
2012	71	2457	1984	283.9	499.27	2163.81	4.18822	205.007	0.0684466	8.41287	0.595794	4874688	0.46941	0.353555	0.846717	2.03929	1.91313	0.562258	0.20726	2.21656
2013	71	1473	2029	271.4	500.07	2158.05	3.96262	199.267	0.0709658	8.50607	0.645517	2988717	0.299859	0.764907	0.670103	3.18503	0.866485	0.429963	0.20849	2.20827
2014	71	2284	1674	279.6	495.36	2174.56	4.05139	192.292	0.0708852	9.07135	0.667072	3823416	0.292033	0.637161	0.913639	1.05638	0.973157	0.733494	0.20991	2.2131
2015	71	2061	1036	275.4	503.57	2235.66	3.64467	195.561	0.0729894	9.64692	0.683372	2135196	0.589247	0.562029	0.873751	1.78924	1.76638	0.582506	0.21106	2.17901
2016	71	1762	757	268.4	495.65	2197.65	3.67399	187.934	0.0748031	9.40578	0.767102	1333834	0.379307	0.616007	1.45646	1.91172	1.38781	0.5253	0.21321	2.28915
2017	71	2016	3456	223.5	401.48	1754.05	3.45421	189.814	0.0718773	9.45158	0.730569	6967296	0.313809	0.451054	1.25876	1.34634	1.4683	0.370268	0.21546	2.3662
2018	71	1766	9300	225.1	380.6	1801.41	3.1947	205.568	0.0682288	8.24148	0.626632	16423800	0.359299	0.729668	1.28154	1.88971	2.56153	0.439856	0.21721	2.36003
2019	71	1667	11118	228	364.23	1837.44	3.1641	206.596	0.0966264	8.87225	0.668101	18533706	0.414587	0.228996	0.586747	1.07946	2.60523	0.22218	0.21797	2.30204
2003	72	1832	33904	124.4	1040.17	3133.67	3.08071	101.934	0.705963	7.24798	0.38602	62112128	0.768513	0.608354	1.24199	2.28584	2.3926	1.1204	0.809344	2.12518
2004	72	2068	30600	160.9	998.83	3286.77	3.39623	119.385	0.657808	7.33062	0.365663	63280800	0.329266	0.80616	0.877998	2.55853	1.86325	0.763602	0.807933	2.18912
2005	72	2424	28574	187.1	970.71	3404.82	2.67743	131.324	0.613132	7.41935	0.344735	69263376	0.317835	0.708387	1.41455	1.97499	1.49199	1.81263	0.81024	2.28157
2006	72	2504	30157	215.8	632.71	2368.26	2.62545	131.586	0.553002	7.54639	0.335696	75513128	0.467989	0.807095	1.15385	1.72836	1.25427	0.487191	0.81217	2.24976
2007	72	2510	29120	219	570.7	2342.25	4.1277	137.508	0.478788	7.88766	0.33634	73091200	0.305542	0.549548	1.34116	2.0488	1.99134	0.497073	0.81655	2.24369
2008	72	2521	31475	230.5	522.49	2142.88	3.32116	180.273	0.429357	8.34617	0.339488	79348475	0.783983	0.785176	0.904801	2.14902	1.5169	0.57247	0.81877	2.17225
2009	72	2538	26675	236.3	485.61	2096.94	3.47808	164.409	0.384345	8.71998	0.33561	67701150	0.576385	0.939535	0.903289	1.62313	1.42744	0.614031	0.82484	2.23343
2010	72	2585	26578	253.1	483.67	2138.88	4.06715	162.765	0.321496	9.14174	0.338907	68704130	0.667762	0.665494	0.694715	1.7256	2.05715	1.37025	0.8302	2.19255
2011	72	2709	25176	268.9	492.86	2150.9	3.68519	189.295	0.263438	9.36374	0.344223	68201784	0.184072	0.724314	0.853181	1.12937	1.57428	1.35037	0.83187	2.15137
2012	72	2807	19793	283.9	499.27	2163.81	4.18822	205.007	0.242687	10.2232	0.367692	55558951	0.539915	0.417159	0.578495	2.08533	1.46791	0.674709	0.83381	2.28758
2013	72	2636	19512	271.4	500.07	2158.05	3.96262	199.267	0.223854	10.511	0.44307	51433632	0.36689	1.22726	0.602911	2.01959	0.9716	0.517554	0.83679	2.3416
2014	72	2813	19046	279.6	495.36	2174.56	4.05139	192.292	0.214431	10.6031	0.445188	53576398	0.648992	0.737619	0.796696	1.30104	1.02542	1.56584	0.84379	2.21797
2015	72	2737	17922	275.4	503.57	2235.66	3.64467	195.561	0.205661	10.8813	0.453222	49052514	0.803249	0.833419	1.58756	1.10993	1.1608	0.537355	0.85003	2.16548
2016	72	2731	17454	268.4	495.65	2197.65	3.67399	187.934	0.201016	6.3349	0.469608	47666874	0.580974	0.748355	1.26359	2.43318	1.03285	0.627774	0.86226	2.32713
2017	72	2956	17997	223.5	401.48	1754.05	3.45421	189.814	0.177115	5.7869	0.406497	53199132	0.448784	0.587766	1.05547	1.80516	1.53772	0.870316	0.8736	2.39549
2018	72	2961	20543	225.1	380.6	1801.41	3.1947	205.568	0.169943	6.07294	0.417768	60827823	0.592179	0.842494	0.85151	1.3897	2.28793	0.668286	0.8765	2.44873
2019	72	2993	24560	228	364.23	1837.44	3.1641	206.596	0.164902	6.42345	0.418374	73508080	0.651403	0.382736	1.07055	1.31515	1.675	0.341853	0.87817	2.36756
2003	73	2560	13722	124.4	1040.17	3133.67	3.08071	101.934	0.132059	7.06978	0.402896	35128320	0.959112	0.477109	0.772566	2.20349	1.98541	1.2223	0.628773	2.03843
2004	73	2622	12460	160.9	998.83	3286.77	3.39623	119.385	0.126259	6.87531	0.392459	32670120	0.358443	1.06532	1.55939	3.09901	1.67877	0.817095	0.636336	2.07099
2005	73	2650	11909	187.1	970.71	3404.82	2.67743	131.324	0.122829	6.84413	0.390507	31558850	0.343382	0.736011	1.24083	2.2391	1.5064	2.0274	0.64288	2.22122
2006	73	2712	11442	215.8	632.71	2368.26	2.62545	131.586	0.113359	6.81472	0.387579	31030704	0.293222	1.28026	1.08298	1.30018	1.61973	0.281883	0.64837	2.16157
2007	73	2841	11153	219	570.7	2342.25	4.1277	137.508	0.103594	7.19864	0.393779	31685673	0.251424	0.641006	1.11362	1.94	1.95352	0.695062	0.65715	2.17007
2008	73	2921	10565	230.5	522.49	2142.88	3.32116	180.273	0.102301	7.69151	0.404914	30860365	0.656749	0.78124	0.658873	2.415	1.55614	0.726994	0.66269	2.08596
2009	73	3084	10547	236.3	485.61	2096.94	3.47808	164.409	0.0984761	7.85843	0.396667	32526948	0.532666	1.06778	0.917802	1.96707	1.30264	0.466302	0.66785	2.1628
2010	73	3040	10222	253.1	483.67	2138.88	4.06715	162.765	0.0967723	8.20905	0.397439	31074880	0.336043	0.571103	0.789293	1.50608	3.34148	0.857298	0.6818	2.07139
2011	73	3113	9737	268.9	492.86	2150.9	3.68519	189.295	0.0959969	8.47501	0.397574	30311281	0.182921	0.762828	0.620105	1.56617	1.84807	1.24049	0.68851	2.05783
2012	73	2258	8388	283.9	499.27	2163.81	4.18822	205.007	0.0940652	8.87626	0.407662	18940104	0.598026	0.270952	0.642368	2.15342	1.4396	0.625613	0.69496	2.20326
2013	73	2686	5984	271.4	500.07	2158.05	3.96262	199.267	0.0972884	9.33022	0.424057	16073024	0.241359	0.922919	0.729228	3.25729	1.07007	0.393992	0.69988	2.20898
2014	73	2513	5918	279.6	495.36	2174.56	4.05139	192.292	0.0908433	9.67218	0.435031	14871934	0.426337	0.63916	0.980731	1.03878	1.05059	1.03126	0.7067	2.16573
2015	73	2697	6158	275.4	503.57	2235.66	3.64467	195.561	0.0892879	10.2611	0.449294	16608126	0.763143	0.639695	0.937115	1.17302	1.94159	0.545743	0.7132	2.12808
2016	73	2775	6784	268.4	495.65	2197.65	3.67399	187.934	0.0856405	8.06923	0.461576	18825600	0.304413	0.627991	1.5443	2.44888	2.42007	0.338611	0.72331	2.25039
2017	73	2631	6489	223.5	401.48	1754.05	3.45421	189.814	0.0706247	7.83159	0.453702	17072559	0.398883	0.488702	1.04683	1.80211	1.4556	0.349832	0.73212	2.3386
2018	73	2743	5713	225.1	380.6	1801.41	3.1947	205.568	0.0655377	8.25733	0.466026	15670759	0.449189	0.664027	1.17071	1.63582	1.98166	0.560687	0.74604	2.34126
2019	73	2766	7273	228	364.23	1837.44	3.1641	206.596	0.0674869	8.76999	0.474385	20117118	0.514992	0.297559	0.672483	1.4556	3.07134	0.303624	0.89087	2.2744
2003	74	2535	33171	124.4	1040.17	3133.67	3.08071	101.934	0.27453	6.25	0.456824	84088485	0.894332	0.605548	1.22131	2.36081	2.30378	1.25961	0.797803	2.08991
2004	74	2544	26670	160.9	998.83	3286.77	3.39623	119.385	0.272999	6.83841	0.461336	67848480	0.34884	0.86487	1.18218	2.41987	1.56974	0.834979	0.800581	2.15679
2005	74	2481	31240	187.1	970.71	3404.82	2.67743	131.324	0.273869	6.66021	0.425257	77506440	0.396116	0.764184	1.51164	1.94911	1.43138	2.00405	0.78172	2.25035
2006	74	2614	26459	215.8	632.71	2368.26	2.62545	131.586	0.25273	6.9242	0.423149	69163826	0.478294	0.869794	1.13494	1.94401	1.58464	0.426745	0.78709	2.21279
2007	74	2653	21742	219	570.7	2342.25	4.1277	137.508	0.24123	7.21837	0.420425	57681526	0.345609	0.723875	1.36986	1.99738	2.13169	0.664645	0.79166	2.21053
2008	74	2741	24088	230.5	522.49	2142.88	3.32116	180.273	0.238198	7.56048	0.415066	66025208	0.803276	0.813875	1.01983	2.61465	1.55326	0.578998	0.7967	2.13252
2009	74	2723	20586	236.3	485.61	2096.94	3.47808	164.409	0.236429	8.19435	0.411863	56055678	0.539812	0.796733	0.98406	2.05729	1.48038	0.52162	0.80318	2.2084
2010	74	2794	20040	253.1	483.67	2138.88	4.06715	162.765	0.244582	8.81332	0.41182	55991760	0.623502	0.68328	0.735025	1.99336	2.14482	1.14203	0.8092	2.14653
2011	74	2794	17776	268.9	492.86	2150.9	3.68519	189.295	0.239526	9.22306	0.41344	49666144	0.184867	0.689094	0.899059	1.41302	1.81901	1.30153	0.8129	2.12792
2012	74	2776	14735	283.9	499.27	2163.81	4.18822	205.007	0.229883	10.3507	0.445821	40904360	0.518737	0.388457	0.633353	2.19687	1.29891	0.768445	0.81581	2.25489
2013	74	2911	14547	271.4	500.07	2158.05	3.96262	199.267	0.232758	10.866	0.481707	42346317	0.328267	1.33509	0.642722	2.30152	1.00089	0.572614	0.82058	2.28856
2014	74	2943	14378	279.6	495.36	2174.56	4.05139	192.292	0.226724	11.2341	0.488484	42314454	0.622616	0.746944	0.939453	1.19104	1.24906	1.30944	0.824	2.18921
2015	74	3000	15523	275.4	503.57	2235.66	3.64467	195.561	0.226499	11.8711	0.499884	46569000	0.800461	0.771479	1.41285	1.31443	1.29222	0.51602	0.82992	2.147
2016	74	3125	15571	268.4	495.65	2197.65	3.67399	187.934	0.223763	9.15047	0.514701	48659375	0.543855	0.762938	1.54565	2.28689	1.15004	0.638045	0.83544	2.29954
2017	74	2919	20305	223.5	401.48	1754.05	3.45421	189.814	0.19363	9.09715	0.491788	59270295	0.481371	0.611753	1.21881	1.88719	1.41075	0.769256	0.83759	2.3727
2018	74	2871	37664	225.1	380.6	1801.41	3.1947	205.568	0.187862	9.33422	0.480844	108133344	0.484929	0.762432	0.939807	1.39066	2.29547	0.65877	0.83459	2.41065
2019	74	2921	45027	228	364.23	1837.44	3.1641	206.596	0.21793	9.81019	0.489857	131523867	0.569322	0.399073	0.769604	1.32396	2.06988	0.286875	0.8356	2.31846
2003	75	2410	20203	124.4	1040.17	3133.67	3.08071	101.934	0.396962	9.36345	0.511397	48689230	0.821148	0.513425	0.91828	1.77315	1.64234	0.974414	0.562534	2.05362
2004	75	2152	16226	160.9	998.83	3286.77	3.39623	119.385	0.36424	9.62099	0.512637	34918352	0.341736	0.808338	1.07163	1.88764	1.32787	0.660965	0.565117	2.08378
2005	75	2603	14587	187.1	970.71	3404.82	2.67743	131.324	0.333141	9.35197	0.490471	37969961	0.267127	0.757665	1.10427	1.74695	1.52201	1.33494	0.54607	2.21449
2006	75	2633	13479	215.8	632.71	2368.26	2.62545	131.586	0.293712	9.47052	0.490231	35490207	0.343045	0.841951	0.928592	1.21844	1.31368	0.367477	0.55038	2.16783
2007	75	2640	10153	219	570.7	2342.25	4.1277	137.508	0.272984	9.29993	0.477075	26803920	0.254589	0.538013	1.09473	1.66637	1.4914	0.617443	0.55366	2.18429
2008	75	2764	9036	230.5	522.49	2142.88	3.32116	180.273	0.273654	9.40808	0.4811	24975504	0.6208	0.670415	0.886223	1.89725	1.28094	0.613358	0.55709	2.10199
2009	75	2854	6559	236.3	485.61	2096.94	3.47808	164.409	0.262744	9.84778	0.47782	18719386	0.494686	0.92884	0.867431	1.59916	1.26902	0.674752	0.56096	2.17888
2010	75	2566	5773	253.1	483.67	2138.88	4.06715	162.765	0.248577	9.76565	0.459889	14813518	0.483545	0.556712	0.66627	1.51464	2.31087	1.09251	0.5798	2.1063
2011	75	2751	5279	268.9	492.86	2150.9	3.68519	189.295	0.231374	10.2366	0.465708	14522529	0.184785	0.592426	0.772721	1.2944	1.56989	1.05151	0.5846	2.09209
2012	75	2675	4871	283.9	499.27	2163.81	4.18822	205.007	0.218719	11.1291	0.483009	13029925	0.576639	0.366577	0.683699	1.81445	1.3135	0.697245	0.58933	2.21212
2013	75	2489	3889	271.4	500.07	2158.05	3.96262	199.267	0.22021	11.9455	0.495718	9679721	0.303999	0.836953	0.681555	2.44316	1.13546	0.466593	0.59113	2.23434
2014	75	3051	4426	279.6	495.36	2174.56	4.05139	192.292	0.224328	12.2262	0.495233	13503726	0.566383	0.684877	0.907284	1.04687	1.04541	1.28254	0.59357	2.16148
2015	75	3569	3850	275.4	503.57	2235.66	3.64467	195.561	0.223462	12.6172	0.468307	13740650	0.642532	0.748567	1.036	1.07468	1.53017	0.515048	0.59706	2.12738
2016	75	2867	3726	268.4	495.65	2197.65	3.67399	187.934	0.222518	9.40171	0.488112	10682442	0.440248	0.660496	1.28751	2.25796	1.32661	0.441639	0.60368	2.25261
2017	75	2673	3813	223.5	401.48	1754.05	3.45421	189.814	0.188426	9.2929	0.473179	10192149	0.425227	0.48164	1.13837	1.45816	1.42028	0.511753	0.60643	2.32246
2018	75	2662	5216	225.1	380.6	1801.41	3.1947	205.568	0.185938	9.99785	0.495448	13884992	0.520701	0.638923	0.840512	1.29422	1.62733	0.51488	0.60745	2.36908
2019	75	2691	6236	228	364.23	1837.44	3.1641	206.596	0.264042	10.3045	0.510124	16781076	0.538078	0.382035	0.683186	1.44848	1.79292	0.398864	0.60983	2.28784
2003	76	2305	29142	124.4	1040.17	3133.67	3.08071	101.934	0.269351	6.57341	0.361407	67172310	0.748038	0.732504	1.58938	2.78033	2.36324	1.04376	1.00992	2.08192
2004	76	2397	30027	160.9	998.83	3286.77	3.39623	119.385	0.264625	6.78312	0.358077	71974719	0.348812	0.912199	0.899464	2.55295	1.47333	1.03039	1.012	2.18272
2005	76	2328	30672	187.1	970.71	3404.82	2.67743	131.324	0.248968	6.82777	0.340868	71404416	0.355817	0.81408	1.44705	2.27759	2.06012	1.86211	0.97326	2.25483
2006	76	2678	30825	215.8	632.71	2368.26	2.62545	131.586	0.230123	6.8541	0.339221	82549350	0.561194	0.688176	1.07758	1.89986	1.68176	0.393378	0.9779	2.22207
2007	76	2453	29578	219	570.7	2342.25	4.1277	137.508	0.225883	6.99469	0.343361	72554834	0.390634	0.581114	1.67128	2.1433	2.43049	1.13082	0.97994	2.22895
2008	76	2463	31171	230.5	522.49	2142.88	3.32116	180.273	0.221333	7.14226	0.341741	76774173	0.835638	0.972098	1.14627	2.87357	1.91726	0.553601	0.98325	2.13753
2009	76	2653	33905	236.3	485.61	2096.94	3.47808	164.409	0.220129	7.48651	0.343702	89949965	0.404571	0.766797	1.06665	2.15211	1.97015	0.467511	0.9889	2.22101
2010	76	2715	31686	253.1	483.67	2138.88	4.06715	162.765	0.199117	7.84806	0.345181	86027490	0.689516	0.767686	0.723076	1.83101	1.9787	1.26492	1.0056	2.14928
2011	76	2756	28624	268.9	492.86	2150.9	3.68519	189.295	0.183111	7.98102	0.337192	78887744	0.151537	0.666483	0.928226	1.61602	2.28047	0.913979	1.0091	2.14008
2012	76	2667	25848	283.9	499.27	2163.81	4.18822	205.007	0.175844	8.29607	0.342248	68936616	0.522057	0.30317	0.649309	2.62246	1.86091	1.08318	1.01244	2.27296
2013	76	2666	20740	271.4	500.07	2158.05	3.96262	199.267	0.17575	8.78009	0.337717	55292840	0.305663	1.47787	0.644711	2.52507	1.20193	0.891018	1.0159	2.2636
2014	76	2788	21559	279.6	495.36	2174.56	4.05139	192.292	0.172352	9.36821	0.346512	60106492	0.525021	0.753536	0.930771	1.2691	1.17486	1.21988	1.0221	2.20275
2015	76	2762	20632	275.4	503.57	2235.66	3.64467	195.561	0.171448	9.69081	0.351598	56985584	0.632437	0.700654	1.52218	1.05059	1.62802	0.639226	1.03116	2.16674
2016	76	2635	19856	268.4	495.65	2197.65	3.67399	187.934	0.168538	6.79168	0.345815	52320560	0.5577	0.789198	1.46507	1.91867	0.958991	0.695818	1.0443	2.31983
2017	76	2338	20398	223.5	401.48	1754.05	3.45421	189.814	0.150071	7.32389	0.349969	47690524	0.474312	0.493268	0.942139	2.31144	1.55119	0.823081	1.05634	2.40624
2018	76	2543	15738	225.1	380.6	1801.41	3.1947	205.568	0.146102	7.66527	0.361015	40021734	0.368055	0.793745	1.26781	1.6614	2.3129	0.60342	1.0624	2.40187
2019	76	2570	18815	228	364.23	1837.44	3.1641	206.596	0.165176	7.99047	0.366458	48354550	0.561112	0.292079	0.797133	1.60093	2.57804	0.23673	1.06671	2.31247
2003	77	2575	21741	124.4	1040.17	3133.67	3.08071	101.934	0.155021	8.27042	0.431156	55983075	0.660335	0.643619	1.36477	1.67831	1.63207	1.06903	0.760928	1.8736
2004	77	2971	17229	160.9	998.83	3286.77	3.39623	119.385	0.140216	9.07012	0.443011	51187359	0.432748	0.802754	0.791345	1.49349	1.62865	0.469267	0.768668	2.00503
2005	77	2902	16544	187.1	970.71	3404.82	2.67743	131.324	0.121411	8.36077	0.39996	48010688	0.292857	0.723923	1.00119	1.26002	2.12862	2.06831	0.81955	2.03061
2006	77	2577	17138	215.8	632.71	2368.26	2.62545	131.586	0.105907	8.69223	0.404849	44164626	0.41144	0.756655	0.835551	1.51072	1.44074	0.197961	0.82942	1.98441
2007	77	2633	17561	219	570.7	2342.25	4.1277	137.508	0.0968486	9.34434	0.420065	46238113	0.427681	0.634548	1.43896	1.64878	3.42741	1.78295	0.83867	2.0472
2008	77	2535	17066	230.5	522.49	2142.88	3.32116	180.273	0.0903601	9.36583	0.421595	43262310	0.631504	0.845744	0.775303	3.04054	1.84396	0.406619	0.84561	1.91937
2009	77	2509	14851	236.3	485.61	2096.94	3.47808	164.409	0.0841834	9.5904	0.430251	37261159	0.528415	0.656564	0.901628	2.24548	1.07194	0.301976	0.85003	2.03489
2010	77	2531	12785	253.1	483.67	2138.88	4.06715	162.765	0.0852744	10.1287	0.436344	32358835	0.47495	0.934547	0.677318	1.60782	1.90903	1.07253	0.87151	1.96232
2011	77	2583	11996	268.9	492.86	2150.9	3.68519	189.295	0.0810106	10.358	0.438164	30985668	0.152671	0.506422	0.883776	2.06602	1.7872	1.01176	0.87951	1.92802
2012	77	2578	10886	283.9	499.27	2163.81	4.18822	205.007	0.0775833	11.0332	0.458769	28064108	0.639281	0.245227	0.577588	1.8581	1.66981	0.547908	0.88685	2.02978
2013	77	2392	8208	271.4	500.07	2158.05	3.96262	199.267	0.0764192	11.3997	0.426501	19633536	0.229842	1.27387	0.491784	2.2298	0.670599	0.760722	0.89641	2.02742
2014	77	2391	5953	279.6	495.36	2174.56	4.05139	192.292	0.0724844	11.821	0.459831	14233623	0.490502	0.86464	0.673106	1.83559	0.911343	0.90333	0.90462	2.03539
2015	77	2728	5370	275.4	503.57	2235.66	3.64467	195.561	0.0709817	12.3881	0.469049	14649360	0.547512	0.53103	0.814727	0.829258	0.940585	0.677371	0.9097	2.02108
2016	77	2602	4571	268.4	495.65	2197.65	3.67399	187.934	0.0673506	10.2266	0.480046	11893742	0.447026	0.731059	1.05704	1.23942	0.945269	0.54121	0.9204	2.13931
2017	77	2344	4070	223.5	401.48	1754.05	3.45421	189.814	0.0633065	10.8128	0.489605	9540080	0.261119	0.42221	0.752981	1.85512	1.98517	0.744449	0.92905	2.21687
2018	77	2797	3544	225.1	380.6	1801.41	3.1947	205.568	0.0614086	10.7922	0.484506	9912568	0.378074	0.776779	1.17155	1.46079	1.84139	0.63524	0.93948	2.13966
2019	77	2841	5236	228	364.23	1837.44	3.1641	206.596	0.066272	11.2647	0.493691	14875476	0.505701	0.356311	0.811546	1.27208	1.6161	0.204432	0.94998	2.11405
2003	78	3960	5527	124.4	1040.17	3133.67	3.08071	101.934	0.301893	7.38367	0.45898	21886920	0.713146	0.758554	1.62344	2.68804	2.21897	1.04872	0.278004	1.98345
2004	78	4153	5618	160.9	998.83	3286.77	3.39623	119.385	0.284425	9.21215	0.469348	23331554	0.37249	0.907521	0.824874	2.08255	1.48307	0.762785	0.279481	2.10774
2005	78	4115	5510	187.1	970.71	3404.82	2.67743	131.324	0.283001	9.11102	0.445885	22673650	0.307753	0.855298	1.36809	1.75653	2.02441	2.18059	0.26954	2.17226
2006	78	4329	5243	215.8	632.71	2368.26	2.62545	131.586	0.254398	10.395	0.44079	22696947	0.533793	0.629737	0.859478	1.73557	1.72041	0.287583	0.27098	2.1406
2007	78	3102	6349	219	570.7	2342.25	4.1277	137.508	0.239626	10.5628	0.449136	19694598	0.422908	0.605652	1.76171	1.76805	2.74506	1.62398	0.27229	2.16821
2008	78	3060	6697	230.5	522.49	2142.88	3.32116	180.273	0.183205	10.9315	0.441857	20492820	0.862751	1.03142	0.996199	3.16445	2.04841	0.407706	0.27409	2.05296
2009	78	3204	5414	236.3	485.61	2096.94	3.47808	164.409	0.173299	11.0338	0.44977	17346456	0.366503	0.671807	1.10192	2.07571	1.51976	0.419961	0.27575	2.1514
2010	78	3160	4387	253.1	483.67	2138.88	4.06715	162.765	0.171978	10.9121	0.440657	13862920	0.581525	0.980076	0.75505	1.56786	2.04199	1.32395	0.2803	2.07308
2011	78	3188	3971	268.9	492.86	2150.9	3.68519	189.295	0.163704	11.1611	0.431109	12659548	0.183125	0.588216	0.771645	1.73162	2.5057	0.784916	0.28189	2.06351
2012	78	3088	3715	283.9	499.27	2163.81	4.18822	205.007	0.153639	11.4096	0.431587	11471920	0.559669	0.252678	0.612663	2.96945	1.68364	1.21075	0.28343	2.18225
2013	78	2927	3041	271.4	500.07	2158.05	3.96262	199.267	0.15275	12.1765	0.384408	8901007	0.244493	1.71379	0.645049	2.54296	0.927791	0.865868	0.28505	2.17299
2014	78	2743	3056	279.6	495.36	2174.56	4.05139	192.292	0.150192	12.247	0.40083	8382608	0.380273	0.84394	0.91383	1.2714	1.05895	1.14753	0.28705	2.13612
2015	78	2763	2940	275.4	503.57	2235.66	3.64467	195.561	0.153391	12.6588	0.426763	8123220	0.518186	0.616803	1.07102	0.948427	1.67354	0.766365	0.288	2.1111
2016	78	2831	3130	268.4	495.65	2197.65	3.67399	187.934	0.149555	11.7203	0.465094	8861030	0.463958	0.661006	1.20654	1.91414	0.86698	0.725264	0.29011	2.24283
2017	78	2864	3173	223.5	401.48	1754.05	3.45421	189.814	0.147408	12.2485	0.494834	9087472	0.367719	0.456517	0.963576	2.23452	1.43534	0.885909	0.29165	2.33792
2018	78	3183	2682	225.1	380.6	1801.41	3.1947	205.568	0.143567	12.8027	0.528855	8536806	0.301344	0.698642	1.16032	2.09614	2.26034	0.691659	0.29303	2.29025
2019	78	3256	3224	228	364.23	1837.44	3.1641	206.596	0.164402	13.3238	0.538053	10497344	0.502186	0.311746	0.642539	1.65126	2.20221	0.234669	0.2949	2.21324
2003	79	2472	14316	124.4	1040.17	3133.67	3.08071	101.934	0.23804	5.58444	0.406136	35389152	1.13065	0.574219	0.970187	2.37807	2.41797	1.36957	0.547016	1.72506
2004	79	1523	14141	160.9	998.83	3286.77	3.39623	119.385	0.235624	5.82696	0.40417	21536743	0.344368	0.927851	1.50029	3.46513	2.01939	0.88821	0.548767	1.77255
2005	79	3392	14418	187.1	970.71	3404.82	2.67743	131.324	0.226364	5.9767	0.393365	48905856	0.444018	0.877552	1.54572	2.36542	1.47358	2.22751	0.53863	1.88587
2006	79	3508	13911	215.8	632.71	2368.26	2.62545	131.586	0.202612	5.89108	0.392875	48799788	0.414241	1.01879	1.19531	1.69829	1.693	0.368054	0.5409	1.8476
2007	79	2830	12544	219	570.7	2342.25	4.1277	137.508	0.192022	6.05762	0.393806	35499520	0.291419	0.812912	1.50239	1.84797	2.15267	0.670006	0.5434	1.85883
2008	79	2834	13148	230.5	522.49	2142.88	3.32116	180.273	0.187513	6.61258	0.395452	37261432	0.843136	0.814098	0.92565	2.62389	1.65838	0.780709	0.5456	1.76111
2009	79	2872	14083	236.3	485.61	2096.94	3.47808	164.409	0.172634	6.88374	0.398281	40446376	0.568478	0.794818	0.94864	2.5421	1.42893	0.585467	0.548	1.85122
2010	79	2940	11684	253.1	483.67	2138.88	4.06715	162.765	0.164889	7.16434	0.399446	34350960	0.472151	0.715065	0.779539	1.71056	3.1443	1.16142	0.5498	1.7835
2011	79	2978	11056	268.9	492.86	2150.9	3.68519	189.295	0.162781	7.53455	0.404947	32924768	0.202573	0.90756	0.787008	1.83435	1.91371	1.51005	0.5514	1.75388
2012	79	2931	10290	283.9	499.27	2163.81	4.18822	205.007	0.160099	8.06343	0.415116	30159990	0.600267	0.316988	0.617975	2.28438	1.41244	0.7391	0.55289	1.88729
2013	79	2895	7221	271.4	500.07	2158.05	3.96262	199.267	0.162831	8.75194	0.385218	20904795	0.292513	1.33123	0.6964	3.15896	1.02065	0.525243	0.55683	1.92694
2014	79	2862	7172	279.6	495.36	2174.56	4.05139	192.292	0.157667	9.2481	0.399766	20526264	0.641918	0.829913	1.06863	1.18837	1.26656	1.36721	0.5581	1.82051
2015	79	2835	6873	275.4	503.57	2235.66	3.64467	195.561	0.157132	9.7633	0.41255	19484955	0.864021	0.674579	1.18704	1.34959	1.64269	0.478063	0.56008	1.79659
2016	79	2772	6881	268.4	495.65	2197.65	3.67399	187.934	0.155935	8.66352	0.435565	19074132	0.420241	0.723823	1.48991	3.04044	1.98317	0.526123	0.56374	1.92687
2017	79	2851	11085	223.5	401.48	1754.05	3.45421	189.814	0.146238	9.54168	0.464288	31603335	0.506668	0.503566	1.39108	2.0944	1.35955	0.543116	0.56451	2.00661
2018	79	3049	17939	225.1	380.6	1801.41	3.1947	205.568	0.150288	9.72305	0.462279	54696011	0.464886	0.72563	1.08486	1.49944	2.0811	0.619999	0.564	2.01763
2019	79	3082	21445	228	364.23	1837.44	3.1641	206.596	0.207903	9.91703	0.464034	66093490	0.549417	0.377838	0.743638	1.4515	2.73415	0.312327	0.5635	1.94227
2003	80	2676	9326	124.4	1040.17	3133.67	3.08071	101.934	0.198325	14.0551	0.477008	24956376	0.559441	0.559871	1.09688	1.43694	1.74487	0.914326	0.247622	1.81033
2004	80	2680	8407	160.9	998.83	3286.77	3.39623	119.385	0.180908	14.7974	0.541653	22530760	0.463439	0.722357	0.643382	1.48624	2.12731	0.509595	0.247865	1.9382
2005	80	2597	8385	187.1	970.71	3404.82	2.67743	131.324	0.174987	14.5758	0.561783	21775845	0.428049	0.950979	0.900318	1.27497	2.40088	1.39921	0.27759	1.97012
2006	80	2653	8686	215.8	632.71	2368.26	2.62545	131.586	0.159737	14.7178	0.587232	23043958	0.345751	0.883088	1.14189	2.10912	1.08701	0.19894	0.279	1.8887
2007	80	2695	8703	219	570.7	2342.25	4.1277	137.508	0.153388	15.9207	0.594484	23454585	0.292953	0.49609	0.850195	1.65762	3.21328	2.03039	0.27996	1.97861
2008	80	2722	8290	230.5	522.49	2142.88	3.32116	180.273	0.145884	20.33	0.584364	22565380	0.332892	0.77296	0.956667	2.70103	2.04225	0.405829	0.28053	1.85149
2009	80	2682	7782	236.3	485.61	2096.94	3.47808	164.409	0.1541	19.46	0.567596	20871324	0.717032	0.697373	0.763279	2.0022	1.1577	0.243116	0.28161	1.98508
2010	80	2775	7564	253.1	483.67	2138.88	4.06715	162.765	0.154704	20.3365	0.572467	20990100	0.490579	0.760228	0.700303	1.43793	2.29805	1.40686	0.2805	1.86333
2011	80	2808	7141	268.9	492.86	2150.9	3.68519	189.295	0.158964	20.3856	0.5662	20051928	0.190827	0.432458	1.62961	1.60661	1.5783	1.34985	0.2801	1.80629
2012	80	2770	6890	283.9	499.27	2163.81	4.18822	205.007	0.15029	21	0.578224	19085300	0.90126	0.290359	0.877715	1.81251	2.20261	0.373685	0.27975	1.9604
2013	80	2484	6491	271.4	500.07	2158.05	3.96262	199.267	0.156574	21.7958	0.475131	16123644	0.281338	0.919927	0.564252	2.73814	1.0421	1.28828	0.28056	1.96887
2014	80	2793	5533	279.6	495.36	2174.56	4.05139	192.292	0.150873	23.6971	0.515151	15453669	0.807945	0.682157	0.611565	2.26473	0.612586	0.673524	0.28092	1.97555
2015	80	2793	5392	275.4	503.57	2235.66	3.64467	195.561	0.147093	24.9628	0.542129	15059856	0.417282	0.670058	0.701676	1.63122	0.953821	0.414008	0.28053	1.98038
2016	80	2460	5139	268.4	495.65	2197.65	3.67399	187.934	0.145381	23.7404	0.582231	12641940	0.533163	0.817644	0.792854	1.16679	1.11138	0.462002	0.28193	2.06358
2017	80	2501	4998	223.5	401.48	1754.05	3.45421	189.814	0.142108	25.3749	0.621644	12499998	0.295519	0.317053	0.693055	1.3579	2.38761	0.341191	0.28256	2.13322
2018	80	2425	5279	225.1	380.6	1801.41	3.1947	205.568	0.142118	25.4731	0.636627	12801575	0.512805	0.701497	1.03847	1.33463	1.74795	0.567694	0.283	2.01648
2019	80	2372	4944	228	364.23	1837.44	3.1641	206.596	0.178291	25.2066	0.644665	11727168	0.427027	0.356909	0.671999	0.977675	1.6074	0.510403	0.2836	2.00338
2003	81	2786	21694	124.4	1040.17	3133.67	3.08071	101.934	0.311748	8.15526	0.55852	60439484	0.648916	0.554762	1.09051	1.75134	1.95474	0.974017	0.847597	1.99956
2004	81	2966	19776	160.9	998.83	3286.77	3.39623	119.385	0.290838	8.59969	0.546897	58655616	0.349446	0.788483	0.930355	2.07852	1.59612	0.865388	0.849169	2.07451
2005	81	2721	18177	187.1	970.71	3404.82	2.67743	131.324	0.271751	8.51224	0.492053	49459617	0.380066	0.755175	1.23932	1.58527	1.54239	1.39275	0.87162	2.15243
2006	81	2554	15811	215.8	632.71	2368.26	2.62545	131.586	0.245802	8.64746	0.474059	40381294	0.394144	0.716639	0.866137	1.24586	1.49218	0.277021	0.87749	2.11181
2007	81	2767	12760	219	570.7	2342.25	4.1277	137.508	0.233851	9.20323	0.479424	35306920	0.360089	0.508402	1.05142	1.54392	2.44342	0.94493	0.88361	2.15267
2008	81	2989	11823	230.5	522.49	2142.88	3.32116	180.273	0.225396	9.82527	0.473946	35338947	0.677618	0.90087	0.76828	2.43796	1.6199	0.535868	0.88954	2.05735
2009	81	3110	8936	236.3	485.61	2096.94	3.47808	164.409	0.220032	10.3575	0.469425	27790960	0.487224	0.588376	0.892734	1.86063	1.24206	0.356905	0.89515	2.16696
2010	81	3006	8387	253.1	483.67	2138.88	4.06715	162.765	0.211848	10.901	0.471241	25211322	0.494986	0.715802	0.89875	1.37608	2.04804	0.923433	0.9092	2.07838
2011	81	3105	6785	268.9	492.86	2150.9	3.68519	189.295	0.201682	11.4043	0.470468	21067425	0.156582	0.625224	0.905564	1.91301	2.01975	1.18923	0.91553	2.06079
2012	81	2972	5588	283.9	499.27	2163.81	4.18822	205.007	0.193057	11.8385	0.480621	16607536	0.530335	0.297229	0.728841	1.86611	1.66821	0.644291	0.92161	2.17791
2013	81	3005	5105	271.4	500.07	2158.05	3.96262	199.267	0.192425	12.7135	0.464655	15340525	0.290087	1.08018	0.620068	2.55773	0.760063	0.484891	0.92252	2.18012
2014	81	2968	4713	279.6	495.36	2174.56	4.05139	192.292	0.187168	12.9641	0.460502	13988184	0.391609	0.682391	0.865102	1.21552	1.03724	0.948049	0.92472	2.17383
2015	81	2792	4264	275.4	503.57	2235.66	3.64467	195.561	0.181029	13.1164	0.503091	11905088	0.671795	0.571016	0.906956	1.10665	1.52585	0.595232	0.92772	2.14234
2016	81	2919	4236	268.4	495.65	2197.65	3.67399	187.934	0.190677	9.41553	0.520391	12364884	0.465411	0.822764	1.28268	1.77115	1.08564	0.542472	0.9357	2.26979
2017	81	2899	4021	223.5	401.48	1754.05	3.45421	189.814	0.162804	9.56115	0.518151	11656879	0.346404	0.456032	0.949602	1.61257	1.93226	0.528251	0.9363	2.34819
2018	81	2567	4365	225.1	380.6	1801.41	3.1947	205.568	0.159757	9.92742	0.525494	11204955	0.421702	0.708132	1.35246	1.69164	2.21007	0.55808	0.9373	2.31948
2019	81	2594	5218	228	364.23	1837.44	3.1641	206.596	0.174923	10.4229	0.540531	13535492	0.44804	0.250796	0.642307	1.18757	2.35631	0.218264	0.93515	2.26262
2003	82	2676	23777	124.4	1040.17	3133.67	3.08071	101.934	0.197948	10.7615	0.473738	63627252	0.505085	0.45673	1.08578	1.39771	1.49836	0.791164	0.650809	1.90365
2004	82	2822	19861	160.9	998.83	3286.77	3.39623	119.385	0.188914	11.5241	0.484211	56047742	0.306374	0.740172	0.695963	1.43176	1.4404	0.398448	0.647617	2.01738
2005	82	2970	20581	187.1	970.71	3404.82	2.67743	131.324	0.17272	12.0143	0.472656	61125570	0.385328	0.675457	0.792718	1.11638	1.69242	1.01967	0.6935	2.07536
2006	82	3109	19753	215.8	632.71	2368.26	2.62545	131.586	0.159282	12.5854	0.473936	61412077	0.299827	0.690644	0.793376	1.40944	1.20706	0.180028	0.69617	1.98786
2007	82	3181	19080	219	570.7	2342.25	4.1277	137.508	0.148603	13.5785	0.48713	60693480	0.276108	0.481079	0.643997	1.27396	2.49236	1.32256	0.69945	2.06367
2008	82	3013	17140	230.5	522.49	2142.88	3.32116	180.273	0.144958	14.2301	0.486205	51642820	0.340222	0.885793	0.663361	2.49201	1.71723	0.373997	0.70191	1.95754
2009	82	2899	13068	236.3	485.61	2096.94	3.47808	164.409	0.13801	14.96	0.488752	37884132	0.639095	0.768356	0.792433	2.23636	0.967376	0.195049	0.7034	2.06897
2010	82	2909	11895	253.1	483.67	2138.88	4.06715	162.765	0.13711	15.3998	0.490714	34602555	0.458721	0.719534	0.602254	1.41952	2.01924	0.86784	0.69682	1.94782
2011	82	2931	11659	268.9	492.86	2150.9	3.68519	189.295	0.131505	16.0854	0.485061	34172529	0.131619	0.411797	1.29941	1.29735	1.63894	1.23011	0.69757	1.89548
2012	82	2815	10902	283.9	499.27	2163.81	4.18822	205.007	0.12776	16.944	0.499398	30689130	0.640682	0.276724	0.626263	1.5227	1.71172	0.43465	0.69829	2.03536
2013	82	2629	9945	271.4	500.07	2158.05	3.96262	199.267	0.133142	18.4346	0.469881	26145405	0.246447	0.862888	0.466661	3.22974	0.775794	0.535786	0.69893	2.04004
2014	82	2675	9003	279.6	495.36	2174.56	4.05139	192.292	0.130227	19.908	0.507968	24083025	0.536123	0.553401	0.56887	1.6499	0.555842	0.654274	0.70023	2.04567
2015	82	2806	8289	275.4	503.57	2235.66	3.64467	195.561	0.125697	21.1159	0.524689	23258934	0.385066	0.455375	0.59774	0.77768	1.37419	0.557726	0.70141	2.04301
2016	82	2776	8191	268.4	495.65	2197.65	3.67399	187.934	0.124911	16.3738	0.547178	22738216	0.430603	0.679939	0.805914	1.2166	0.957896	0.514295	0.7064	2.145
2017	82	2475	8584	223.5	401.48	1754.05	3.45421	189.814	0.124262	16.3524	0.535602	21245400	0.280817	0.277333	0.789615	1.45335	1.98511	0.329528	0.70894	2.21417
2018	82	2960	8798	225.1	380.6	1801.41	3.1947	205.568	0.122221	17.0368	0.548389	26042080	0.360648	0.602384	0.96763	0.970928	1.58578	0.384771	0.71218	2.15729
2019	82	2991	10518	228	364.23	1837.44	3.1641	206.596	0.133978	17.6509	0.560149	31459338	0.359413	0.215709	0.552238	0.72921	1.42322	0.371275	0.7138	2.13778
2003	83	3246	9367	124.4	1040.17	3133.67	3.08071	101.934	0.22834	5.0759	0.409329	30405282	0.835439	0.703643	1.61909	2.65851	2.28335	0.947179	0.362985	2.14131
2004	83	3539	9796	160.9	998.83	3286.77	3.39623	119.385	0.206239	5.24474	0.399891	34668044	0.383327	0.90412	1.00743	2.35205	1.39934	1.00807	0.364427	2.23174
2005	83	3479	9776	187.1	970.71	3404.82	2.67743	131.324	0.184244	4.92578	0.363434	34010704	0.3997	0.80268	1.39833	2.55841	1.96057	1.63909	0.35982	2.31168
2006	83	4083	10356	215.8	632.71	2368.26	2.62545	131.586	0.168158	5.03857	0.358992	42283548	0.581956	0.820668	1.33661	1.91573	1.38498	0.495702	0.3624	2.27177
2007	83	3929	10700	219	570.7	2342.25	4.1277	137.508	0.160991	5.30637	0.364661	42040300	0.40943	0.610329	1.42403	2.45362	2.20865	0.941849	0.36404	2.27688
2008	83	3522	10560	230.5	522.49	2142.88	3.32116	180.273	0.167806	5.64858	0.373949	37192320	0.843202	0.944314	1.22122	2.67464	1.7031	0.563081	0.36504	2.19453
2009	83	3639	10483	236.3	485.61	2096.94	3.47808	164.409	0.161545	6.2827	0.380378	38147637	0.480931	0.906446	1.18984	1.9491	1.71435	0.543622	0.36652	2.26332
2010	83	3558	9915	253.1	483.67	2138.88	4.06715	162.765	0.162068	6.73715	0.378107	35277570	0.779931	0.763711	0.775749	1.81211	1.77369	1.31371	0.3734	2.19839
2011	83	3594	9383	268.9	492.86	2150.9	3.68519	189.295	0.152898	7.1254	0.368858	33722502	0.175145	0.703819	1.05496	1.61559	2.02151	0.903891	0.3753	2.18084
2012	83	3563	9015	283.9	499.27	2163.81	4.18822	205.007	0.147946	7.81795	0.381542	32120445	0.550099	0.431231	0.758639	2.19745	1.61741	0.988734	0.3772	2.30812
2013	83	3548	7023	271.4	500.07	2158.05	3.96262	199.267	0.154075	8.46723	0.425021	24917604	0.372536	1.38308	0.729582	2.09759	1.17262	0.905771	0.3801	2.32468
2014	83	3559	6945	279.6	495.36	2174.56	4.05139	192.292	0.148305	8.97375	0.438453	24717255	0.673461	0.796694	0.960995	1.3502	1.38749	1.34975	0.3831	2.22384
2015	83	3228	6520	275.4	503.57	2235.66	3.64467	195.561	0.151152	9.53836	0.451744	21046560	0.710329	0.840192	1.76576	1.13649	1.45641	0.654555	0.3878	2.18268
2016	83	3217	5905	268.4	495.65	2197.65	3.67399	187.934	0.151856	7.50459	0.464673	18996385	0.67522	0.931045	1.57918	1.98809	1.0262	0.706444	0.39156	2.34201
2017	83	3012	6261	223.5	401.48	1754.05	3.45421	189.814	0.124607	7.19719	0.406788	18858132	0.500733	0.563942	1.11865	2.00978	1.6419	1.00325	0.39203	2.42661
2018	83	3527	8285	225.1	380.6	1801.41	3.1947	205.568	0.124416	7.54491	0.414965	29221195	0.443718	0.924834	1.06037	1.67274	2.36539	0.64024	0.39273	2.43811
2019	83	3565	9904	228	364.23	1837.44	3.1641	206.596	0.179557	7.78884	0.430952	35307760	0.598742	0.359297	0.992726	1.46157	2.15981	0.267677	0.3933	2.35113
2003	84	1977	4649	124.4	1040.17	3133.67	3.08071	101.934	0.0882001	10.5637	0.472675	9191073	0.79477	0.529841	0.988501	1.98511	1.76419	1.12501	0.422591	2.03844
2004	84	2038	3985	160.9	998.83	3286.77	3.39623	119.385	0.0820471	10.5756	0.452048	8121430	0.360016	0.879474	1.20819	2.50934	1.54888	0.900492	0.43406	2.08355
2005	84	1919	4087	187.1	970.71	3404.82	2.67743	131.324	0.077079	10.1542	0.426517	7842953	0.357568	0.711282	1.18402	1.98747	1.44876	1.59615	0.44244	2.19904
2006	84	1939	3349	215.8	632.71	2368.26	2.62545	131.586	0.0705081	10.7957	0.4449	6493711	0.372035	0.893841	0.991016	1.49323	1.47535	0.344478	0.4459	2.15248
2007	84	2023	2649	219	570.7	2342.25	4.1277	137.508	0.0707468	10.9086	0.438442	5358927	0.318446	0.578531	1.08458	1.7353	2.04088	0.818765	0.44839	2.16954
2008	84	2083	2344	230.5	522.49	2142.88	3.32116	180.273	0.0652776	10.889	0.42666	4882552	0.671197	0.867845	0.781661	2.37885	1.43028	0.672375	0.45051	2.08759
2009	84	2290	1708	236.3	485.61	2096.94	3.47808	164.409	0.0650092	10.6813	0.414572	3911320	0.486708	0.800099	1.04825	2.02552	1.29621	0.42506	0.45132	2.16811
2010	84	2556	1643	253.1	483.67	2138.88	4.06715	162.765	0.0657239	10.8887	0.409668	4199508	0.443167	0.646848	0.767283	1.43135	2.61186	0.868529	0.45306	2.07771
2011	84	2456	1662	268.9	492.86	2150.9	3.68519	189.295	0.0632992	11.0552	0.407305	4081872	0.157453	0.788666	0.901178	1.73841	1.80048	1.27832	0.45563	2.06047
2012	84	2524	2213	283.9	499.27	2163.81	4.18822	205.007	0.0616804	11.7938	0.419846	5585612	0.532854	0.326068	0.769034	2.3354	1.54115	0.749074	0.45793	2.18712
2013	84	2479	1056	271.4	500.07	2158.05	3.96262	199.267	0.063762	12.5812	0.479133	2617824	0.286184	0.984897	0.779922	2.91258	1.02803	0.47356	0.45926	2.19041
2014	84	2086	1488	279.6	495.36	2174.56	4.05139	192.292	0.0626473	13.1151	0.473185	3103968	0.378671	0.637152	0.984257	1.02594	0.927984	1.0036	0.4615	2.17317
2015	84	2645	1033	275.4	503.57	2235.66	3.64467	195.561	0.0632058	14.0841	0.490643	2732285	0.69198	0.624387	1.01159	1.29521	1.70619	0.525701	0.4642	2.1334
2016	84	2708	926	268.4	495.65	2197.65	3.67399	187.934	0.0621209	9.74972	0.499403	2507608	0.391959	0.674069	1.39717	2.149	1.49906	0.541906	0.46869	2.25552
2017	84	2883	800	223.5	401.48	1754.05	3.45421	189.814	0.0542003	10.0603	0.501893	2306400	0.454733	0.413252	0.966265	1.90659	1.47944	0.465474	0.47084	2.3342
2018	84	2702	762	225.1	380.6	1801.41	3.1947	205.568	0.0531017	9.5028	0.500324	2058924	0.417049	0.634118	1.43528	1.72948	2.11402	0.553971	0.47018	2.33858
2019	84	2731	911	228	364.23	1837.44	3.1641	206.596	0.0754743	9.74595	0.508617	2487941	0.473551	0.245022	0.698637	1.35461	2.794	0.252932	0.4697	2.24908
2003	85	1424	12060	74.2	285.55	877.18	2.67316	102.903	0.42471	1.76842	0.0951053	17173440	0.85658	1.0329	1.10949	1.75224	2.15708	1.90821	0.124805	1.99229
2004	85	1433	21590	96.2	300.9	941.76	2.9098	118.997	0.447324	1.4333	0.101279	30938470	0.413006	1.06084	1.04486	1.51172	1.33475	1.66634	0.125172	2.03361
2005	85	1283	17830	113.3	308.95	930.87	2.67211	130.897	0.451777	1.59558	0.098453	22875890	0.41251	1.03257	1.20406	2.28179	2.03182	1.15064	0.112546	2.10103
2006	85	1224	17050	127.4	160.66	606.85	2.48518	128.934	0.454198	1.69716	0.100066	20869200	0.813137	1.20167	0.957907	1.17344	0.658559	1.24006	0.112631	2.17456
2007	85	1302	12660	149	166	667.54	3.24306	131.77	0.440599	2.06749	0.118547	16483320	0.449782	1.02321	1.29043	2.87218	1.45675	0.61326	0.112733	2.07758
2008	85	1478	12640	149	166	681.56	3.55912	172.092	0.462888	2.15452	0.111821	18681920	0.700771	0.799385	1.10371	1.64515	1.67688	1.1595	0.112929	2.0482
2009	85	1665	12560	149.2	169	670.2	2.98888	158.841	0.409674	2.28298	0.127264	20912400	0.716773	1.53274	0.93065	1.50614	1.89638	0.81875	0.113077	2.05367
2010	85	1667	12450	137.5	165	635.22	3.15116	171.866	0.353718	2.49008	0.13279	20754150	0.724927	1.15365	0.946293	2.66712	1.91859	1.17615	0.111779	2.02548
2011	85	1836	10350	140.5	150.1	643	3.04225	192.833	0.306182	2.90059	0.137608	19002600	0.26193	1.04779	1.41871	1.72675	1.50609	2.56331	0.111773	2.02247
2012	85	1916	11080	141.8	146.8	644.93	3.14508	203.825	0.282528	3.22652	0.134891	21229280	0.525343	1.26451	0.87121	1.90009	1.25122	1.36099	0.111897	2.08693
2013	85	1945	11200	141.1	143.13	638.84	3.14575	199.952	0.259042	3.47469	0.083383	21784000	0.65136	1.54978	1.08471	1.67706	1.03964	0.733672	0.112067	2.18396
2014	85	1914	11190	144.7	150.62	700.17	3.19555	193.554	0.237511	3.68218	0.0854507	21417660	0.857104	0.872057	1.13384	1.11011	1.51888	2.3633	0.112254	2.02243
2015	85	1798	11180	141.2	146.75	701.93	3.15492	196.264	0.219494	3.76513	0.0886997	20101640	0.920355	1.23035	1.98227	0.846621	1.05876	1.25915	0.112593	2.00655
2016	85	1841	10920	140.2	147.98	678.53	3.05039	188.413	0.210071	3.87741	0.0891495	20103720	0.794321	1.17297	1.62089	1.71388	0.789077	0.938131	0.112848	2.19234
2017	85	1838	10650	107.3	151.23	868.52	2.95544	196.138	0.189666	3.99689	0.0938716	19574700	0.756351	0.880428	1.62678	1.33417	1.37844	2.10844	0.113061	2.14486
2018	85	1889	14240	109.7	149.87	866.76	2.82883	211.829	0.19589	5.06661	0.116242	26899360	0.802646	1.11225	1.23975	1.66959	1.13305	1.17162	0.113396	2.19598
2019	85	1920	14160	107.8	150.17	815.05	2.79926	213.947	0.209684	5.27789	0.116267	27187200	0.83081	0.892656	1.72808	1.40668	1.07333	1.57786	0.113651	2.08864
2003	86	1026	8320	74.2	285.55	877.18	2.67316	102.903	0.195327	2.6571	0.375159	8536320	0.516454	0.778144	0.730798	1.44853	2.20209	1.57942	0.205976	1.63965
2004	86	944	11050	96.2	300.9	941.76	2.9098	118.997	0.203247	2.7738	0.346845	10431200	0.229554	0.602636	0.668647	1.03324	1.15041	1.13151	0.205261	1.6997
2005	86	1292	12320	113.3	308.95	930.87	2.67211	130.897	0.180616	2.95445	0.362441	15917440	0.246155	0.834209	0.928411	1.44363	1.27716	1.24518	0.205646	1.7843
2006	86	1095	10110	127.4	160.66	606.85	2.48518	128.934	0.176138	2.73804	0.357237	11070450	0.461169	0.756146	0.712186	1.3884	1.2842	1.1504	0.20684	1.80885
2007	86	1212	9730	149	166	667.54	3.24306	131.77	0.178039	3.43905	0.392558	11792760	0.23716	0.56687	0.89702	1.58492	1.51984	0.730169	0.206747	1.71248
2008	86	1400	9870	149	166	681.56	3.55912	172.092	0.18751	3.69138	0.376856	13818000	0.394808	0.43473	0.917171	1.04815	1.02076	1.05345	0.207049	1.69127
2009	86	1545	10970	149.2	169	670.2	2.98888	158.841	0.174993	3.89348	0.371055	16948650	0.337266	0.935632	0.691296	1.14411	1.4689	0.788935	0.205802	1.71013
2010	86	1591	11170	137.5	165	635.22	3.15116	171.866	0.178926	4.07374	0.358183	17771470	0.497048	0.758873	0.672491	1.81264	1.61777	1.03271	0.205135	1.69164
2011	86	952	7670	140.5	150.1	643	3.04225	192.833	0.183471	4.98216	0.379063	7301840	0.173296	0.931894	0.778629	1.6777	0.901558	2.47244	0.205729	1.65982
2012	86	1725	7930	141.8	146.8	644.93	3.14508	203.825	0.174612	5.3619	0.384119	13679250	0.348515	0.844473	0.64695	1.48036	1.32575	1.18244	0.206254	1.72753
2013	86	1849	8760	141.1	143.13	638.84	3.14575	199.952	0.170768	5.773	0.353713	16197240	0.385874	1.1625	0.794576	1.8222	0.842024	0.9242	0.20669	1.83948
2014	86	1463	9200	144.7	150.62	700.17	3.19555	193.554	0.170981	6.44726	0.362646	13459600	0.802509	0.573822	0.743895	0.625356	1.14791	1.992	0.207165	1.70083
2015	86	1624	9730	141.2	146.75	701.93	3.15492	196.264	0.162165	6.60673	0.365351	15801520	0.836425	0.703792	1.39389	0.525534	0.96855	1.08131	0.207207	1.679
2016	86	1647	9350	140.2	147.98	678.53	3.05039	188.413	0.15607	5.56495	0.375025	15399450	0.439957	0.715637	0.89576	1.2605	0.716937	0.66076	0.208368	1.86178
2017	86	1637	9320	107.3	151.23	868.52	2.95544	196.138	0.141378	5.97979	0.37849	15256840	0.512963	0.616799	1.29001	0.935521	1.34748	0.902364	0.208699	1.82324
2018	86	1666	7740	109.7	149.87	866.76	2.82883	211.829	0.127696	6.676	0.412254	12894840	0.52826	0.519783	1.1683	1.94359	1.13341	0.791676	0.208147	1.83187
2019	86	1757	7380	107.8	150.17	815.05	2.79926	213.947	0.142828	6.59481	0.404608	12966660	0.704487	0.857378	1.34757	1.01045	1.05029	1.53756	0.207595	1.69187
2003	87	990	17060	74.2	285.55	877.18	2.67316	102.903	0.356181	1.92733	0.298051	16889400	0.571816	0.964922	0.915336	1.8339	2.08994	1.88018	0.136275	1.8488
2004	87	1082	17980	96.2	300.9	941.76	2.9098	118.997	0.370909	1.95804	0.280577	19454360	0.398288	0.768056	0.835306	1.1229	1.3895	1.64104	0.13708	1.90163
2005	87	1068	17560	113.3	308.95	930.87	2.67211	130.897	0.384118	2.04622	0.279358	18754080	0.334628	1.03012	1.01431	2.17215	1.58651	1.35272	0.128044	1.97243
2006	87	1037	18240	127.4	160.66	606.85	2.48518	128.934	0.384117	2.06172	0.276208	18914880	0.720771	1.02352	0.797505	1.22376	1.01	1.62552	0.128466	2.02519
2007	87	1031	15230	149	166	667.54	3.24306	131.77	0.392018	2.38808	0.30145	15702130	0.397358	0.890689	1.11066	2.49165	1.59752	0.940331	0.128635	1.91383
2008	87	1069	16320	149	166	681.56	3.55912	172.092	0.426777	2.17935	0.24254	17446080	0.576736	0.713854	0.972264	1.5638	1.48681	1.50258	0.129094	1.90736
2009	87	1095	15990	149.2	169	670.2	2.98888	158.841	0.382781	2.64781	0.277099	17509050	0.534273	1.34969	0.868967	1.35946	1.96455	1.22835	0.12919	1.89849
2010	87	1079	16100	137.5	165	635.22	3.15116	171.866	0.373439	3.01786	0.275045	1.73719e+07	0.621365	1.0344	0.968702	2.89411	1.76286	1.09975	0.125433	1.87213
2011	87	996	15160	140.5	150.1	643	3.04225	192.833	0.379253	3.48268	0.287113	15099360	0.226207	1.3184	1.216	2.40272	1.15975	2.68842	0.125343	1.87912
2012	87	1077	15480	141.8	146.8	644.93	3.14508	203.825	0.363993	3.74115	0.284889	16671960	0.365243	1.28291	0.862543	2.52941	1.46076	1.32283	0.125464	1.94402
2013	87	1117	14950	141.1	143.13	638.84	3.14575	199.952	0.346002	4.11291	0.243912	16699150	0.627487	1.63526	1.36117	2.38368	1.20361	1.05632	0.125527	2.01746
2014	87	1153	14930	144.7	150.62	700.17	3.19555	193.554	0.328446	3.72384	0.211176	17214290	0.867429	0.811275	0.976324	0.931252	1.36058	2.34697	0.125765	1.89403
2015	87	1256	14250	141.2	146.75	701.93	3.15492	196.264	0.31898	3.90009	0.211006	17898000	1.03566	0.967842	2.01906	0.732236	1.01745	1.51402	0.126187	1.87906
2016	87	1269	14260	140.2	147.98	678.53	3.05039	188.413	0.31497	3.49442	0.211438	18095940	0.619774	1.11111	1.00222	1.67186	0.706943	0.837988	0.126488	2.04499
2017	87	1268	14220	107.3	151.23	868.52	2.95544	196.138	0.278504	3.53089	0.213875	18030960	0.604582	0.824639	1.41389	1.30051	1.47808	1.49624	0.126598	1.99322
2018	87	1378	16870	109.7	149.87	866.76	2.82883	211.829	0.246781	3.8982	0.235577	23246860	0.798819	0.764275	1.60575	2.23748	1.26102	1.15699	0.126812	2.01283
2019	87	1390	16860	107.8	150.17	815.05	2.79926	213.947	0.259619	3.89859	0.232659	23435400	0.832128	0.984821	1.77692	1.66897	1.31911	2.00113	0.126845	1.88518
2003	88	1596	29780	74.2	285.55	877.18	2.67316	102.903	0.448413	1.51662	0.11427	47528880	0.691233	0.74275	0.917301	1.4379	1.9723	1.83382	0.122905	1.89351
2004	88	1458	39180	96.2	300.9	941.76	2.9098	118.997	0.447248	1.50519	0.109446	57124440	0.341761	0.750749	0.827833	1.33736	1.13225	1.45419	0.123901	1.95312
2005	88	1587	38750	113.3	308.95	930.87	2.67211	130.897	0.432136	1.55298	0.108278	61496250	0.285092	0.742229	1.04258	1.67691	1.91048	1.16703	0.123321	2.05133
2006	88	1580	38340	127.4	160.66	606.85	2.48518	128.934	0.420315	1.78677	0.1128	60577200	0.657978	0.993205	0.854082	1.3605	0.728348	1.37913	0.123227	2.06265
2007	88	1964	26660	149	166	667.54	3.24306	131.77	0.426208	2.32824	0.141496	52360240	0.242519	0.580014	1.02575	2.52469	1.12544	0.617259	0.1236	2.00021
2008	88	1708	22690	149	166	681.56	3.55912	172.092	0.43717	2.39613	0.127408	38754520	0.60943	0.6274	0.849725	1.39499	1.3047	0.940833	0.123865	1.93968
2009	88	1800	27500	149.2	169	670.2	2.98888	158.841	0.363336	2.38646	0.124204	49500000	0.533715	1.46058	0.714114	1.43226	1.77375	0.66207	0.124134	1.96012
2010	88	1801	28360	137.5	165	635.22	3.15116	171.866	0.351011	2.49825	0.135045	51076360	0.663375	0.949111	0.854564	2.20859	1.73436	1.06302	0.121445	1.93108
2011	88	1554	19110	140.5	150.1	643	3.04225	192.833	0.343742	2.79332	0.142935	29696940	0.233943	0.856401	0.921966	1.42786	1.29266	2.54528	0.121097	1.92272
2012	88	1612	20890	141.8	146.8	644.93	3.14508	203.825	0.329664	2.86175	0.14187	33674680	0.360432	0.821359	0.666928	1.54795	1.27423	1.03942	0.121392	2.01058
2013	88	1664	20440	141.1	143.13	638.84	3.14575	199.952	0.305375	2.92343	0.0724428	34012160	0.521192	1.5184	0.578781	1.69159	0.757514	0.502724	0.12161	2.12335
2014	88	1213	21440	144.7	150.62	700.17	3.19555	193.554	0.28792	3.31201	0.0758626	26006720	0.880085	0.762581	0.787044	0.946535	1.47328	2.20444	0.121854	1.95749
2015	88	1677	21170	141.2	146.75	701.93	3.15492	196.264	0.270556	3.33205	0.0781955	35502090	0.838566	1.05538	1.42192	0.724715	1.00265	0.956408	0.122196	1.91712
2016	88	1704	20190	140.2	147.98	678.53	3.05039	188.413	0.254635	2.42584	0.0828939	34403760	0.597071	0.96169	1.33746	1.83709	0.73231	0.617635	0.122937	2.11401
2017	88	1652	19960	107.3	151.23	868.52	2.95544	196.138	0.239273	2.45168	0.085212	32973920	0.624517	0.66228	1.45215	1.4	1.29864	1.7681	0.123435	2.08095
2018	88	1648	18600	109.7	149.87	866.76	2.82883	211.829	0.212607	3.04281	0.107951	30652800	0.592251	0.856308	0.953634	1.50759	0.796943	0.947154	0.123378	2.13259
2019	88	1593	18480	107.8	150.17	815.05	2.79926	213.947	0.230611	3.00102	0.105319	29438640	0.595167	0.656301	1.38901	1.03835	1.06491	1.38076	0.123321	2.04231
2003	89	1037	5090	74.2	285.55	877.18	2.67316	102.903	0.147844	2.8392	0.170729	5278330	0.527389	0.593472	0.812322	1.30685	1.96991	1.45314	0.216079	1.8573
2004	89	1013	8550	96.2	300.9	941.76	2.9098	118.997	0.154499	2.87879	0.149883	8661150	0.19606	0.470834	0.657152	0.966288	0.963168	0.959293	0.216759	1.96398
2005	89	1003	9200	113.3	308.95	930.87	2.67211	130.897	0.152518	3.46961	0.142873	9227600	0.235367	0.749582	0.754413	0.918042	1.14776	1.05731	0.217334	2.08768
2006	89	1148	8060	127.4	160.66	606.85	2.48518	128.934	0.139952	3.53659	0.141463	9.25288e+06	0.335016	0.737641	0.995644	1.08798	1.17768	0.88376	0.214297	2.03002
2007	89	1303	4660	149	166	667.54	3.24306	131.77	0.142276	4.51002	0.173842	6071980	0.176825	0.412586	0.873054	2.14261	1.04521	0.612539	0.21525	1.95503
2008	89	1490	4940	149	166	681.56	3.55912	172.092	0.140964	4.50537	0.123367	7360600	0.461276	0.313385	1.0471	0.938323	0.964484	0.783592	0.216203	1.92609
2009	89	1305	5740	149.2	169	670.2	2.98888	158.841	0.124022	4.62467	0.136007	7490700	0.31544	0.966713	0.576742	1.25573	1.12998	0.673162	0.216692	1.96777
2010	89	1643	5440	137.5	165	635.22	3.15116	171.866	0.133985	4.72289	0.172289	8937920	0.53863	0.61298	0.527207	1.56344	1.54318	0.93826	0.215105	1.94042
2011	89	1552	2770	140.5	150.1	643	3.04225	192.833	0.132829	5.23329	0.191047	4299040	0.22532	0.713999	0.531204	1.10545	1.18668	2.16295	0.21592	1.90001
2012	89	1792	2850	141.8	146.8	644.93	3.14508	203.825	0.12656	5.69797	0.2	5107200	0.295192	0.62014	0.546986	1.14063	1.0059	1.0789	0.216589	1.9793
2013	89	1712	2600	141.1	143.13	638.84	3.14575	199.952	0.120304	6.22637	0.220192	4451200	0.359289	1.01893	0.493591	1.8563	0.72289	0.683985	0.214072	2.09408
2014	89	1804	1950	144.7	150.62	700.17	3.19555	193.554	0.128721	6.78267	0.231805	3517800	0.784151	0.596922	0.65346	0.780067	1.29883	2.01514	0.214656	1.91921
2015	89	1804	1940	141.2	146.75	701.93	3.15492	196.264	0.130092	6.80035	0.230941	3499760	0.712191	0.728611	1.14142	0.435435	0.69649	0.925552	0.21798	1.91473
2016	89	1921	1770	140.2	147.98	678.53	3.05039	188.413	0.142218	4.05412	0.24205	3400170	0.43346	0.656047	0.852858	1.2074	0.524135	0.402066	0.218238	2.10039
2017	89	1913	1720	107.3	151.23	868.52	2.95544	196.138	0.130738	4.08995	0.242473	3290360	0.478822	0.627602	1.07198	0.921088	1.08753	0.782714	0.214683	2.08659
2018	89	1788	1150	109.7	149.87	866.76	2.82883	211.829	0.136651	4.50943	0.260916	2056200	0.506433	0.512235	0.741244	1.2547	0.881467	0.715578	0.207032	2.07775
2019	89	1985	1390	107.8	150.17	815.05	2.79926	213.947	0.136169	4.36275	0.242961	2759150	0.490892	0.397301	0.978931	0.900228	0.882689	1.23379	0.200953	1.9794
2003	90	1004	28220	74.2	285.55	877.18	2.67316	102.903	0.335422	4.07567	0.468516	28332880	0.575148	0.627988	0.84622	1.24169	1.81314	1.6444	0.413575	1.7869
2004	90	1312	26440	96.2	300.9	941.76	2.9098	118.997	0.339927	4.43753	0.495969	34689280	0.229454	0.595243	0.670701	0.999814	0.954209	0.982756	0.414649	1.87057
2005	90	1135	26280	113.3	308.95	930.87	2.67211	130.897	0.307298	4.67647	0.482788	29827800	0.255329	0.763206	0.931539	1.00359	1.17274	1.17274	0.41656	2.01463
2006	90	1180	20640	127.4	160.66	606.85	2.48518	128.934	0.306484	4.63074	0.50345	24355200	0.358686	0.727059	0.823398	1.15335	0.86933	1.02264	0.415448	1.98647
2007	90	1511	620	149	166	667.54	3.24306	131.77	0.320083	5.58553	0.52694	936820	0.147146	0.420762	0.822117	1.9169	1.03339	0.665436	0.408501	1.90405
2008	90	1325	15110	149	166	681.56	3.55912	172.092	0.323485	5.19459	0.490643	20020750	0.495402	0.39607	0.797197	1.02416	1.10446	0.759049	0.416273	1.87523
2009	90	1620	10010	149.2	169	670.2	2.98888	158.841	0.274229	5.05722	0.466898	16216200	0.314193	1.31036	0.587908	1.17981	1.2297	0.671389	0.413568	1.91041
2010	90	1800	12250	137.5	165	635.22	3.15116	171.866	0.284003	5.30311	0.413732	22050000	0.599725	0.65477	0.485561	1.78345	1.76222	0.898892	0.402767	1.87735
2011	90	2074	10510	140.5	150.1	643	3.04225	192.833	0.275725	5.84372	0.437074	21797740	0.229542	0.757147	0.552119	0.991419	0.994412	2.39864	0.403906	1.84404
2012	90	1975	10200	141.8	146.8	644.93	3.14508	203.825	0.275613	6.27966	0.452082	20145000	0.331037	0.588505	0.503122	1.33306	0.976808	0.98797	0.405132	1.92686
2013	90	1980	9980	141.1	143.13	638.84	3.14575	199.952	0.265038	6.78212	0.475089	19760400	0.352988	1.08312	0.453301	1.79107	0.673502	0.473956	0.405946	2.0546
2014	90	2023	9040	144.7	150.62	700.17	3.19555	193.554	0.270035	7.61612	0.477428	18287920	0.777515	0.671833	0.665852	0.866412	1.43001	1.99533	0.406807	1.86365
2015	90	1861	9940	141.2	146.75	701.93	3.15492	196.264	0.270605	8.33874	0.47805	18498340	0.679381	0.745939	1.17454	0.472555	0.87279	0.923416	0.408093	1.86936
2016	90	1980	9090	140.2	147.98	678.53	3.05039	188.413	0.281263	7.84809	0.482252	17998200	0.495049	0.726309	1.03858	1.55316	0.619638	0.434598	0.408984	2.03646
2017	90	1960	9150	107.3	151.23	868.52	2.95544	196.138	0.260842	8.09959	0.485808	17934000	0.528812	0.680553	1.003	0.90599	1.10488	1.03164	0.409845	2.0683
2018	90	1946	4480	109.7	149.87	866.76	2.82883	211.829	0.297908	8.63291	0.491487	8718080	0.498775	0.550733	0.773196	1.29338	0.717214	0.805722	0.405642	1.97004
2019	90	1939	4620	107.8	150.17	815.05	2.79926	213.947	0.31594	8.2084	0.493655	8958180	0.534147	0.40775	1.03319	0.83559	1.00333	1.26988	0.401865	1.86036
2003	91	1643	7730	74.2	285.55	877.18	2.67316	102.903	0.081349	4.23484	0.41398	12700390	0.603224	0.656868	0.790191	1.37853	1.93632	1.69281	0.771032	1.90139
2004	91	1994	7520	96.2	300.9	941.76	2.9098	118.997	0.083493	4.25985	0.394051	14994880	0.274507	0.60316	0.758995	0.954544	1.02171	1.13836	0.779587	1.97378
2005	91	2018	6350	113.3	308.95	930.87	2.67211	130.897	0.0838517	4.4249	0.369032	12814300	0.233797	0.717983	0.782796	0.983979	1.28757	1.02437	0.79819	2.16833
2006	91	1784	8330	127.4	160.66	606.85	2.48518	128.934	0.0786897	4.50732	0.36484	14860720	0.477164	0.741367	0.894574	0.852986	0.814214	0.990573	0.813732	2.16459
2007	91	1879	8150	149	166	667.54	3.24306	131.77	0.0760576	4.59133	0.359451	15313850	0.15673	0.447572	0.805759	2.239	1.64999	0.593751	0.821666	2.07985
2008	91	1630	7590	149	166	681.56	3.55912	172.092	0.0768356	5.38172	0.363047	12371700	0.509818	0.346533	0.862455	0.994992	1.15207	0.855074	0.828571	2.05168
2009	91	1725	7710	149.2	169	670.2	2.98888	158.841	0.0656012	5.17292	0.36011	13299750	0.331712	1.12815	0.52621	1.08962	1.30606	0.766143	0.834448	2.06862
2010	91	2223	7670	137.5	165	635.22	3.15116	171.866	0.0700557	5.34118	0.374242	17050410	0.5483	0.663246	0.528294	1.45773	1.64824	0.908553	0.838356	2.04491
2011	91	2208	7700	140.5	150.1	643	3.04225	192.833	0.0705904	6.1568	0.372561	17001600	0.207968	0.841348	0.624862	1.11646	1.04494	2.61419	0.842244	2.01628
2012	91	2358	7310	141.8	146.8	644.93	3.14508	203.825	0.070625	6.03378	0.371349	17236980	0.272043	0.769627	0.491114	1.14951	1.00859	1.03349	0.846152	2.12953
2013	91	3018	7290	141.1	143.13	638.84	3.14575	199.952	0.0702054	6.24078	0.349846	22001220	0.334629	1.33655	0.499265	1.48778	0.614863	0.50568	0.85056	2.25472
2014	91	1964	7140	144.7	150.62	700.17	3.19555	193.554	0.0668549	7.00282	0.361935	14022960	0.759143	0.635865	0.71077	0.820046	1.23113	2.14748	0.854462	2.09199
2015	91	648	6940	141.2	146.75	701.93	3.15492	196.264	0.0656347	7.22515	0.373704	4497120	0.822972	0.724935	1.20835	0.46898	0.799427	0.987416	0.862197	2.07104
2016	91	1964	6720	140.2	147.98	678.53	3.05039	188.413	0.0648266	5.9518	0.389391	13198080	0.431596	0.73292	1.00668	1.37402	0.619473	0.417605	0.873946	2.26897
2017	91	1950	6560	107.3	151.23	868.52	2.95544	196.138	0.0665684	5.22177	0.350616	12792000	0.563049	0.667672	1.08072	1.05274	1.02212	1.12281	0.894327	2.24274
2018	91	1938	2770	109.7	149.87	866.76	2.82883	211.829	0.0552355	6.65543	0.469505	5368260	0.483427	0.40068	0.725114	1.36801	0.812901	0.78891	0.912913	2.27742
2019	91	1961	2730	107.8	150.17	815.05	2.79926	213.947	0.0535685	6.84886	0.482766	5353530	0.598317	0.419806	1.20236	0.874994	0.958474	1.51187	0.948457	2.14861
2003	92	1727	6360	74.2	285.55	877.18	2.67316	102.903	0.336926	3.36213	0.428834	10983720	0.52244	0.540012	0.635895	1.3711	2.20525	1.60938	0.473345	1.83984
2004	92	1493	6320	96.2	300.9	941.76	2.9098	118.997	0.359421	3.43857	0.425937	9435760	0.18292	0.445909	0.663696	0.840023	1.08803	1.05235	0.4775	1.92079
2005	92	1650	7580	113.3	308.95	930.87	2.67211	130.897	0.335954	3.51015	0.419206	12507000	0.213105	0.792864	0.677356	0.940474	1.2423	1.0483	0.488495	2.02296
2006	92	1325	7610	127.4	160.66	606.85	2.48518	128.934	0.341322	3.54229	0.419813	10083250	0.37089	0.686804	0.873046	0.992931	1.14268	0.923664	0.487838	2.02221
2007	92	1337	5500	149	166	667.54	3.24306	131.77	0.34624	3.88029	0.402619	7353500	0.135554	0.420044	0.778622	1.94616	1.65713	0.641393	0.490065	1.93307
2008	92	1828	6070	149	166	681.56	3.55912	172.092	0.324749	4.14454	0.370153	11095960	0.419456	0.272177	0.929733	0.977835	0.983799	0.906864	0.491065	1.89855
2009	92	2070	6680	149.2	169	670.2	2.98888	158.841	0.301655	4.38501	0.436952	13827600	0.275565	0.899556	0.548644	1.06571	1.18339	0.784328	0.491399	1.93595
2010	92	2034	5390	137.5	165	635.22	3.15116	171.866	0.305924	4.50941	0.421144	10963260	0.509045	0.588349	0.465715	1.31407	1.81061	0.969693	0.480425	1.90985
2011	92	2308	130	140.5	150.1	643	3.04225	192.833	0.30707	5.05488	0.442577	300040	0.182036	0.812179	0.524396	1.18458	0.973608	2.72157	0.482118	1.87088
2012	92	2551	5070	141.8	146.8	644.93	3.14508	203.825	0.295719	5.42026	0.435573	12933570	0.283558	0.67991	0.456989	1.14596	1.05258	1.09149	0.483718	1.96501
2013	92	1906	5430	141.1	143.13	638.84	3.14575	199.952	0.278342	6.29502	0.433675	10349580	0.280909	1.20661	0.482829	1.47516	0.598614	0.686515	0.485053	2.10706
2014	92	2038	5120	144.7	150.62	700.17	3.19555	193.554	0.269572	6.65831	0.44336	10434560	0.880063	0.529232	0.637169	0.608665	1.22752	2.10729	0.486485	1.93981
2015	92	2094	5300	141.2	146.75	701.93	3.15492	196.264	0.267878	6.91266	0.4406	11098200	0.838242	0.588867	1.08865	0.492569	0.804337	0.9455	0.488016	1.90839
2016	92	1878	5590	140.2	147.98	678.53	3.05039	188.413	0.253188	4.95867	0.442531	10498020	0.350289	0.615001	0.917026	1.19317	0.655536	0.500848	0.48941	2.11176
2017	92	2154	5540	107.3	151.23	868.52	2.95544	196.138	0.241044	5.84986	0.503399	11933160	0.496905	0.619823	1.10977	0.941288	1.07653	0.922291	0.458508	2.07919
2018	92	2224	5010	109.7	149.87	866.76	2.82883	211.829	0.208809	6.39735	0.489008	11142240	0.535018	0.391086	0.719348	1.6041	0.932654	0.729226	0.457471	2.10023
2019	92	2291	4410	107.8	150.17	815.05	2.79926	213.947	0.242125	5.98988	0.500246	10103310	0.600696	0.514027	1.21469	0.899727	0.961638	1.47435	0.456433	1.9651
2003	93	1950	23180	74.2	285.55	877.18	2.67316	102.903	0.242997	3.25523	0.11728	45201000	0.466151	0.567178	0.905968	1.15871	1.78423	1.22996	0.0548609	1.69312
2004	93	1805	28620	96.2	300.9	941.76	2.9098	118.997	0.219499	3.04364	0.106036	51659100	0.189594	0.533936	0.770939	1.11063	0.943869	0.705972	0.0559442	1.74773
2005	93	2100	25970	113.3	308.95	930.87	2.67211	130.897	0.140313	3.71134	0.112829	54537000	0.225788	0.7099	0.668409	1.05846	1.00014	1.09066	0.0571996	1.90868
2006	93	2304	30270	127.4	160.66	606.85	2.48518	128.934	0.126683	4.479	0.114425	69742080	0.296005	0.716133	0.765175	1.2441	1.02697	0.758462	0.0572455	1.8445
2007	93	1772	18320	149	166	667.54	3.24306	131.77	0.115405	6.51397	0.150176	32463040	0.195887	0.439462	0.819569	1.4961	0.887794	0.879884	0.0576424	1.78756
2008	93	1875	24550	149	166	681.56	3.55912	172.092	0.127382	5.91962	0.114349	46031250	0.396291	0.338214	0.975827	0.793584	1.09251	0.935301	0.0579124	1.73918
2009	93	1920	24160	149.2	169	670.2	2.98888	158.841	0.13239	6.16326	0.126209	46387200	0.290884	0.823589	0.528108	1.13041	1.36478	0.657617	0.058609	1.79593
2010	93	1970	23280	137.5	165	635.22	3.15116	171.866	0.141359	6.50831	0.125376	45861600	0.5134	0.63311	0.559393	1.1818	1.43086	0.743959	0.059095	1.76077
2011	93	2102	19790	140.5	150.1	643	3.04225	192.833	0.136786	7.18881	0.134586	41598580	0.177166	0.656327	0.508283	1.26876	1.06807	1.44765	0.0592637	1.71823
2012	93	2146	19870	141.8	146.8	644.93	3.14508	203.825	0.133508	7.50103	0.133347	42641020	0.319032	0.599411	0.706588	1.29458	0.962368	0.995576	0.0593488	1.75283
2013	93	1935	22050	141.1	143.13	638.84	3.14575	199.952	0.138697	7.98631	0.0922532	42666750	0.312107	0.746507	0.691193	2.7849	0.802471	0.841304	0.0595648	1.83569
2014	93	1946	23740	144.7	150.62	700.17	3.19555	193.554	0.1466	8.79262	0.11023	46198040	0.658691	0.623315	0.706227	1.07324	1.21659	1.5706	0.0597862	1.67161
2015	93	1798	23860	141.2	146.75	701.93	3.15492	196.264	0.16488	9.01867	0.122857	42900280	0.498042	0.611107	0.813728	0.504189	0.747166	0.844451	0.0602549	1.72033
2016	93	1912	24630	140.2	147.98	678.53	3.05039	188.413	0.193705	6.14693	0.135626	47092560	0.434031	0.647745	0.95704	1.53735	0.818837	0.486043	0.0608257	1.83404
2017	93	2014	26390	107.3	151.23	868.52	2.95544	196.138	0.163108	6.26882	0.152053	53149460	0.432864	0.615401	0.955502	1.40469	1.40558	0.563226	0.0611038	1.85314
2018	93	2214	15400	109.7	149.87	866.76	2.82883	211.829	0.154671	9.23499	0.225425	34095600	0.472739	0.569941	0.78544	1.54555	1.08483	0.768155	0.0610039	1.8643
2019	93	2435	16590	107.8	150.17	815.05	2.79926	213.947	0.156903	9.17894	0.216912	40396650	0.552365	0.446687	0.982141	0.893117	0.997403	1.02272	0.060904	1.80111
2003	94	983	59870	74.2	285.55	877.18	2.67316	102.903	0.245474	2.75726	0.198398	58852210	0.387295	0.523696	0.766858	0.877138	1.26326	1.04182	0.0794852	1.66777
2004	94	1158	69370	96.2	300.9	941.76	2.9098	118.997	0.237838	2.97322	0.20387	80330460	0.161113	0.552744	0.659873	0.996946	1.14077	0.482582	0.0803136	1.70034
2005	94	903	70290	113.3	308.95	930.87	2.67211	130.897	0.1525	3.01131	0.200888	63471870	0.191582	0.612158	0.523172	0.822327	0.912533	0.783653	0.0757102	1.88351
2006	94	1023	70620	127.4	160.66	606.85	2.48518	128.934	0.137201	3.29294	0.192729	72244260	0.202292	0.639287	0.54232	1.02203	0.973307	0.538971	0.075802	1.80541
2007	94	1017	69680	149	166	667.54	3.24306	131.77	0.12167	3.67394	0.202189	70864560	0.198623	0.469117	0.718933	1.04373	1.00741	0.734492	0.0763688	1.75408
2008	94	1286	64080	149	166	681.56	3.55912	172.092	0.109337	4.01164	0.213496	82406880	0.346665	0.285762	0.789035	0.664776	1.13872	1.02056	0.0766396	1.70464
2009	94	1290	70570	149.2	169	670.2	2.98888	158.841	0.0921493	4.06116	0.209188	91035300	0.208253	0.618982	0.36516	1.12842	1.32609	0.661717	0.0768117	1.75803
2010	94	1503	60210	137.5	165	635.22	3.15116	171.866	0.0870272	4.2605	0.187092	90495630	0.41569	0.551939	0.516782	0.761705	1.21456	0.737708	0.0769692	1.73247
2011	94	1491	58230	140.5	150.1	643	3.04225	192.833	0.0816037	4.83848	0.197267	86820930	0.18698	0.490488	0.454899	1.26246	0.949986	0.926292	0.0769287	1.67653
2012	94	1693	49150	141.8	146.8	644.93	3.14508	203.825	0.0785492	5.00868	0.193646	83210950	0.293485	0.543685	0.853278	1.5171	0.686351	0.960096	0.077032	1.7023
2013	94	1666	51370	141.1	143.13	638.84	3.14575	199.952	0.0817546	5.35574	0.220922	85582420	0.254506	0.48371	0.789603	2.22246	0.872097	1.01465	0.0773395	1.78552
2014	94	1659	51060	144.7	150.62	700.17	3.19555	193.554	0.0856111	5.9412	0.219656	84708540	0.50471	0.518095	0.66483	1.15309	0.875498	1.1255	0.0776516	1.65059
2015	94	1473	52560	141.2	146.75	701.93	3.15492	196.264	0.0954034	6.06893	0.217029	77420880	0.417176	0.511037	0.684347	0.587856	0.684566	0.932029	0.0779586	1.7192
2016	94	1731	51410	140.2	147.98	678.53	3.05039	188.413	0.101806	4.25178	0.218733	88990710	0.367283	0.557543	0.796349	1.6685	1.15251	0.487523	0.0787923	1.78178
2017	94	1881	50230	107.3	151.23	868.52	2.95544	196.138	0.0869345	4.46653	0.212088	94482630	0.376041	0.427946	0.80929	1.45602	1.50721	0.446215	0.079294	1.82769
2018	94	1952	71770	109.7	149.87	866.76	2.82883	211.829	0.105524	3.34024	0.150819	140095040	0.360774	0.547257	0.542205	1.52918	1.34352	0.7506	0.07963	1.82977
2019	94	1892	71800	107.8	150.17	815.05	2.79926	213.947	0.106311	3.45309	0.151006	135845600	0.547788	0.287738	0.69229	1.04865	1.0222	0.792328	0.0797791	1.77819
2003	95	3648.12	13459	22.7	500	392	2.58953	104.062	0.655592	4.05935	0.778842	49100000	0.17928	0.207817	0.900074	1.47179	0.997477	0.521523	0.0780433	1.54636
2004	95	888.052	25217	25.3	525.03	410	2.49855	111.329	0.518248	4.21983	0.746914	22394000	0.0990977	0.291299	0.439098	0.866143	0.799682	0.386795	0.0783143	1.61205
2005	95	2115.08	15989	29.4	550.03	430.01	2.30825	128.474	0.486859	4.40954	0.701809	33818000	0.24565	0.510442	1.22577	1.6814	0.824544	0.405949	0.0782949	1.549
2006	95	1642.58	12025	34.5	486.72	424.24	2.23027	122.95	0.452105	4.63382	0.717391	19752000	0.158458	0.225019	0.911685	1.23945	0.882859	0.345054	0.078303	1.56955
2007	95	1314.19	9087	47.3	539.29	457.25	3.86145	126.392	0.420454	4.69437	0.70651	11942000	0.194135	0.341698	0.665104	0.937784	0.73736	0.267955	0.0787291	1.69623
2008	95	3260.33	10191	39.7	460.9	406.6	3.00537	184.28	0.40324	5.21644	0.66853	33226000	0.258345	0.637083	1.02239	1.20415	0.894904	0.264038	0.0788186	1.59779
2009	95	1080.95	22137	44.5	474.7	422.9	3.09221	161.614	0.366793	3.99883	0.466771	23929000	0.400101	0.263305	1.09809	0.839794	0.709124	0.329663	0.078864	1.55513
2010	95	2534.6	15894	43.5	455.72	398.79	3.18032	149.978	0.34887	4.13356	0.450363	40285000	0.33779	0.967148	0.375305	1.40189	0.977366	0.272448	0.0786962	1.63383
2011	95	2892.71	11604	45.2	423.73	391.57	3.278	172.924	0.323638	4.03698	0.462095	33567000	0.169415	0.873762	0.561316	1.3765	0.818609	0.274355	0.0786918	1.53594
2012	95	1972.73	7957	49.1	431.36	393.91	3.55847	186.066	0.324777	4.0569	0.424903	15697000	0.248395	0.334667	1.12228	1.81924	0.558841	0.909442	0.0781907	1.57889
2013	95	3309.76	10224	47.6	437.62	396.2	3.32296	179.182	0.313454	4.4328	0.441742	33839000	0.281372	0.501759	0.939852	1.85867	1.06322	0.420481	0.0772974	1.58213
2014	95	1915.98	9343	49.3	430.91	410.82	2.99437	156.426	0.331287	3.8923	0.353933	17901000	0.0812571	0.857969	1.17454	1.08881	0.798288	0.7122	0.0768034	1.59565
2015	95	2564.08	2879	52.3	450.72	452.89	2.81369	157.677	0.336992	4.19779	0.424843	7382000	0.217319	0.702968	1.22209	0.741729	0.951569	0.445906	0.0763617	1.59706
2016	95	2528.64	3369	52.8	427.28	438.44	2.46987	143.959	0.31862	4.32073	0.444478	8519000	0.190459	0.673654	1.25458	0.995387	0.645657	1.02527	0.0757282	1.64697
2017	95	1299.5	5349	34	337.56	399.85	2.38589	138.057	0.316318	4.15503	0.44086	6951000	0.101482	0.345718	0.520979	0.804813	1.59496	0.618759	0.0741489	1.68071
2018	95	1938.51	33437	38.8	325.29	396.59	2.23362	148.963	0.349689	4.68357	0.47783	64818000	0.187766	0.468309	0.870745	1.70348	1.07681	0.575195	0.0739282	1.70699
2019	95	1574.53	36132	39.9	331.48	402.35	2.20123	155.667	0.460982	4.86738	0.475675	56891000	0.116506	0.856827	0.868762	1.12595	1.52366	0.218784	0.0735186	1.62571
2003	96	1897.36	13464	22.7	500	392	2.58953	104.062	0.304823	6.93957	0.0853801	25546000	0.606467	0.283119	1.06677	2.02628	0.983945	0.461715	0.0760285	1.27995
2004	96	2111.55	14514	25.3	525.03	410	2.49855	111.329	0.300933	7.36434	0.0848837	30647000	0.2585	0.829544	0.752131	2.58125	0.809025	0.841149	0.0753837	1.30517
2005	96	1886.37	14925	29.4	550.03	430.01	2.30825	128.474	0.254206	7.86792	0.0826415	28154000	0.521653	1.3856	1.55474	2.11901	2.13547	0.347854	0.0756097	1.28722
2006	96	2151.21	15356	34.5	486.72	424.24	2.23027	122.95	0.233976	7.6616	0.08327	3.3034e+07	0.581929	0.600853	1.75334	1.0267	1.58356	0.314904	0.074428	1.29513
2007	96	2264.35	16516	47.3	539.29	457.25	3.86145	126.392	0.221226	7.52456	0.0768421	37398000	0.347628	0.867806	0.617328	1.08747	2.0031	1.14724	0.0743192	1.33958
2008	96	2473.42	18569	39.7	460.9	406.6	3.00537	184.28	0.190678	7.43099	0.0755694	45929000	0.329136	0.874524	0.961118	1.8847	1.40315	0.230876	0.0741721	1.32102
2009	96	1800.85	18624	44.5	474.7	422.9	3.09221	161.614	0.174467	7.48787	0.0669456	33539000	0.636894	0.354935	1.55674	1.40278	1.08416	0.494509	0.074183	1.24173
2010	96	1921	19431	43.5	455.72	398.79	3.18032	149.978	0.163943	6.23003	0.0707668	37327000	0.592085	0.871018	0.742048	3.02628	2.4402	1.02171	0.0738982	1.36305
2011	96	2286.34	18125	45.2	423.73	391.57	3.278	172.924	0.15495	6.80315	0.0683465	41440000	0.295718	0.730869	0.923854	1.21504	1.9617	0.408515	0.073548	1.25188
2012	96	2173.88	17334	49.1	431.36	393.91	3.55847	186.066	0.141655	6.88474	0.0676012	37682000	0.55802	0.574042	1.56937	1.91486	1.60731	0.855833	0.0733195	1.29888
2013	96	2538.91	17181	47.6	437.62	396.2	3.32296	179.182	0.148906	7.07025	0.0674541	43621000	0.539414	0.728378	1.01949	2.91605	1.81577	0.485588	0.0726335	1.3487
2014	96	2131.22	17810	49.3	430.91	410.82	2.99437	156.426	0.155763	6.88124	0.0273865	37957000	0.200119	1.05493	1.37404	1.19197	0.788164	0.483101	0.072377	1.2821
2015	96	2271.22	15032	52.3	450.72	452.89	2.81369	157.677	0.163416	6.8537	0.0283088	34141000	0.463571	0.610878	1.17457	1.45791	1.79736	0.312661	0.0718761	1.30838
2016	96	2313.57	17272	52.8	427.28	438.44	2.46987	143.959	0.148461	4.65647	0.0271715	39960000	0.592542	1.12508	1.40036	1.50211	1.47949	0.825893	0.0705461	1.34634
2017	96	2229.57	20003	34	337.56	399.85	2.38589	138.057	0.133005	4.73029	0.0339502	44598000	0.476587	0.987247	0.60436	1.55067	1.45894	0.390537	0.0685519	1.32908
2018	96	2052.4	18111	38.8	325.29	396.59	2.23362	148.963	0.142448	3.6017	0.0311739	37171000	0.401927	0.958189	1.34786	1.37929	2.48623	0.866624	0.0674648	1.40568
2019	96	2223.5	24438	39.9	331.48	402.35	2.20123	155.667	0.193188	3.11724	0.0272758	5.4338e+07	0.254078	0.656873	1.0635	1.15233	1.97738	0.564899	0.0664718	1.35404
2003	97	2748.5	75683	22.7	500	392	2.58953	104.062	0.216631	3.04118	0.386227	208015000	0.309851	0.352249	1.45671	1.57019	1.06348	0.441567	0.16016	1.40906
2004	97	2733.9	90619	25.3	525.03	410	2.49855	111.329	0.216996	3.15479	0.392102	2.47743e+08	0.159248	0.736607	0.64548	1.92091	0.913433	0.59186	0.159787	1.43295
2005	97	2419.88	116192	29.4	550.03	430.01	2.30825	128.474	0.249801	2.6515	0.299983	281171000	0.623325	0.742822	1.67311	2.12481	1.60048	0.493724	0.160151	1.41666
2006	97	2571.64	104975	34.5	486.72	424.24	2.23027	122.95	0.23669	2.77481	0.293822	269958000	0.35568	0.480142	1.42342	1.18877	1.57768	0.328848	0.160004	1.41411
2007	97	2584.9	57023	47.3	539.29	457.25	3.86145	126.392	0.210623	2.99475	0.294335	147399000	0.28011	0.731673	0.377656	1.64051	1.44928	0.719066	0.15968	1.49989
2008	97	2766.77	84758	39.7	460.9	406.6	3.00537	184.28	0.186449	3.34397	0.286277	234506000	0.315556	0.988338	0.953014	1.62825	1.45859	0.408225	0.15971	1.45398
2009	97	2232.34	85460	44.5	474.7	422.9	3.09221	161.614	0.17601	3.77973	0.268224	190776000	0.491983	0.350672	1.4415	1.19693	1.09514	0.428478	0.159949	1.38463
2010	97	2523.26	83240	43.5	455.72	398.79	3.18032	149.978	0.16654	4.10939	0.263791	210036000	0.649386	0.980734	0.499804	2.93986	2.09146	0.432863	0.160034	1.48589
2011	97	2780.9	61222	45.2	423.73	391.57	3.278	172.924	0.17447	4.45041	0.262509	170252000	0.21323	0.809039	0.978905	1.51283	1.12583	0.278703	0.159877	1.39274
2012	97	2867.97	47019	49.1	431.36	393.91	3.55847	186.066	0.174511	4.74346	0.261295	134849000	0.528935	0.377429	1.73054	1.45701	1.59083	0.805111	0.159278	1.45122
2013	97	2993.45	37235	47.6	437.62	396.2	3.32296	179.182	0.176521	5.05022	0.259686	1.11461e+08	0.420583	0.620007	1.23473	2.31214	1.96909	0.601536	0.157691	1.47778
2014	97	2802.83	31217	49.3	430.91	410.82	2.99437	156.426	0.199648	5.34053	0.231699	87496000	0.160586	0.977357	1.18376	1.39483	0.660346	0.570566	0.154588	1.448
2015	97	3145.5	21622	52.3	450.72	452.89	2.81369	157.677	0.20419	5.69336	0.236164	68012000	0.34481	0.806032	1.04008	1.0863	1.73145	0.375012	0.154074	1.47559
2016	97	3078.44	25445	52.8	427.28	438.44	2.46987	143.959	0.18994	5.06741	0.232307	78331000	0.547051	1.4819	1.44111	1.51355	1.16705	1.08084	0.153134	1.49078
2017	97	3022.98	27896	34	337.56	399.85	2.38589	138.057	0.121267	5.51505	0.233904	84329000	0.361568	0.803347	0.689742	2.9562	1.80062	0.434266	0.14976	1.46807
2018	97	2364.7	25163	38.8	325.29	396.59	2.23362	148.963	0.127382	6.07086	0.239265	59503000	0.432273	0.623411	1.48777	1.37238	2.28907	0.972969	0.149219	1.56171
2019	97	2129.44	29310	39.9	331.48	402.35	2.20123	155.667	0.220357	6.45802	0.241392	6.2414e+07	0.103587	0.785061	1.46444	1.49139	2.84119	0.750758	0.148929	1.49702
2003	98	3110.61	26779	22.7	500	392	2.58953	104.062	0.372549	3.10028	0.187147	83299000	0.297123	0.476922	1.25002	1.75832	1.09464	0.317326	0.241714	1.497
2004	98	3800.25	18723	25.3	525.03	410	2.49855	111.329	0.362637	3.33782	0.178398	71152000	0.170782	0.344575	0.983476	2.6347	0.836595	0.77989	0.241242	1.53229
2005	98	2906.04	21828	29.4	550.03	430.01	2.30825	128.474	0.280817	3.43902	0.160366	63433000	0.56283	0.746432	1.30914	1.47605	1.90895	0.392638	0.240679	1.49204
2006	98	2948	18731	34.5	486.72	424.24	2.23027	122.95	0.244172	3.44403	0.160763	55219000	0.394715	0.626863	1.25858	1.08749	1.28961	0.318426	0.239933	1.49572
2007	98	2896	16336	47.3	539.29	457.25	3.86145	126.392	0.248591	3.60177	0.160632	47309000	0.158135	0.590692	0.30328	1.61381	1.62265	0.549343	0.240119	1.59267
2008	98	3190.95	12967	39.7	460.9	406.6	3.00537	184.28	0.230798	3.72547	0.172016	41377000	0.408686	1.09695	1.3247	2.0571	1.71667	0.294962	0.239984	1.52233
2009	98	3514.13	9591	44.5	474.7	422.9	3.09221	161.614	0.196353	4.23749	0.177685	33704000	0.659332	0.414893	1.07793	0.938468	0.803776	0.299689	0.240861	1.48433
2010	98	4824.68	9166	43.5	455.72	398.79	3.18032	149.978	0.190719	5.41692	0.186123	44223000	0.657221	0.976399	0.369431	3.31519	2.5159	0.500088	0.240801	1.53706
2011	98	4628.59	8080	45.2	423.73	391.57	3.278	172.924	0.168699	5.3867	0.1702	37399000	0.134912	0.523125	0.837249	1.43869	1.14033	0.411894	0.2384	1.4706
2012	98	4375.86	4523	49.1	431.36	393.91	3.55847	186.066	0.154099	4.93924	0.136936	19792000	0.523252	0.195087	1.87159	1.57121	1.80674	0.870616	0.237937	1.54289
2013	98	3071.95	3961	47.6	437.62	396.2	3.32296	179.182	0.144636	5.30154	0.137412	12168000	0.353572	0.350663	0.911262	2.42523	2.48135	0.615477	0.237353	1.55196
2014	98	3098.27	2717	49.3	430.91	410.82	2.99437	156.426	0.151973	5.36157	0.098428	8418000	0.0698727	0.799556	1.37659	1.08502	0.814158	0.557092	0.237841	1.50126
2015	98	3762.5	240	52.3	450.72	452.89	2.81369	157.677	0.151737	5.49099	0.0942484	903000	0.358908	0.703679	1.12344	0.926997	1.40231	0.276931	0.236187	1.54733
2016	98	3643.39	673	52.8	427.28	438.44	2.46987	143.959	0.140049	5.11805	0.0936958	2452000	0.485367	1.64124	1.2562	2.0557	1.42351	1.12924	0.234532	1.55378
2017	98	2260.22	3155	34	337.56	399.85	2.38589	138.057	0.0952736	5.24529	0.09259	7131000	0.245057	0.750389	0.657453	1.22067	1.81874	0.516185	0.229572	1.56996
2018	98	2330.05	2436	38.8	325.29	396.59	2.23362	148.963	0.108101	5.57441	0.0930214	5676000	0.279268	0.710079	1.32685	1.11943	2.09182	0.689186	0.228777	1.664
2019	98	2610.69	4978	39.9	331.48	402.35	2.20123	155.667	0.184296	6.27033	0.100229	1.2996e+07	0.153295	0.748634	1.14702	1.12514	3.67372	0.646518	0.227203	1.59656
2003	99	2693.56	101909	22.7	500	392	2.58953	104.062	0.697363	2.22379	0.251956	274498000	0.183006	0.390296	1.20968	1.30271	1.17953	0.354755	0.235629	1.60382
2004	99	2837.2	68833	25.3	525.03	410	2.49855	111.329	0.714595	2.23424	0.254249	195293000	0.101048	0.431657	0.737644	1.85382	0.941675	0.43798	0.232398	1.62605
2005	99	3076.08	50776	29.4	550.03	430.01	2.30825	128.474	0.617478	2.4826	0.256399	156191000	0.481565	0.631453	1.69203	1.54212	1.72776	0.599409	0.234244	1.58406
2006	99	3566.72	37546	34.5	486.72	424.24	2.23027	122.95	0.583377	2.51144	0.244568	133916000	0.317647	0.375054	1.27511	1.064	1.31399	0.387922	0.235443	1.59293
2007	99	3042.65	21784	47.3	539.29	457.25	3.86145	126.392	0.610218	2.47015	0.233491	6.6281e+07	0.141976	0.53876	0.300201	1.39207	1.36609	0.357854	0.236585	1.69425
2008	99	3834.69	27965	39.7	460.9	406.6	3.00537	184.28	0.523711	2.6691	0.241418	107237000	0.324408	0.774289	1.25033	1.72611	1.20993	0.423882	0.238843	1.59511
2009	99	2672.12	16134	44.5	474.7	422.9	3.09221	161.614	0.508799	2.72174	0.230329	43112000	0.541862	0.378504	0.988866	0.947853	0.661068	0.200146	0.240267	1.5787
2010	99	3811.62	16918	43.5	455.72	398.79	3.18032	149.978	0.508364	2.572	0.219213	64485000	0.474546	0.985181	0.351263	2.62281	1.97706	0.403622	0.24133	1.60358
2011	99	3752.79	12188	45.2	423.73	391.57	3.278	172.924	0.47264	2.67075	0.20542	45739000	0.160621	0.63235	0.699766	1.27423	1.03089	0.24111	0.242186	1.54255
2012	99	3740.92	10136	49.1	431.36	393.91	3.55847	186.066	0.437637	2.85028	0.209424	37918000	0.58857	0.295513	1.45003	1.42217	1.48363	0.812489	0.240556	1.60438
2013	99	3213.64	9062	47.6	437.62	396.2	3.32296	179.182	0.430785	3.05721	0.209646	29122000	0.409763	0.387912	0.901541	1.8627	2.05149	0.442692	0.232953	1.62537
2014	99	3340.97	7203	49.3	430.91	410.82	2.99437	156.426	0.442565	3.36007	0.225205	24065000	0.0740707	0.840741	1.29335	0.980791	0.746972	0.488344	0.232954	1.61558
2015	99	2225.48	3406	52.3	450.72	452.89	2.81369	157.677	0.454808	3.90804	0.225204	7.58e+06	0.291401	0.821678	1.02658	0.702229	1.31165	0.39379	0.227368	1.64933
2016	99	2847.1	9398	52.8	427.28	438.44	2.46987	143.959	0.459055	4.04967	0.225179	26757000	0.442612	1.57735	1.06169	1.47312	1.22145	1.21019	0.225979	1.62777
2017	99	1432.33	12708	34	337.56	399.85	2.38589	138.057	0.395852	4.36361	0.222322	18202000	0.149628	0.605822	0.552595	1.23313	1.82305	0.420028	0.2225	1.64429
2018	99	2111.57	21968	38.8	325.29	396.59	2.23362	148.963	0.413053	4.50151	0.217746	46387000	0.229769	0.576549	1.00175	1.21927	1.76137	0.634916	0.222155	1.72774
2019	99	2402.86	24500	39.9	331.48	402.35	2.20123	155.667	0.5656	4.84974	0.209421	5.887e+07	0.139476	0.919295	1.09693	1.56764	2.88241	0.44573	0.221574	1.66057
2003	100	2790.46	48559	22.7	500	392	2.58953	104.062	0.567591	3.53355	0.486211	135502000	0.13725	0.308632	0.980365	1.37091	1.10937	0.445962	0.132094	1.53797
2004	100	2527.74	47396	25.3	525.03	410	2.49855	111.329	0.487179	3.6359	0.506737	119805000	0.0790331	0.343557	0.5216	1.01324	0.937797	0.375116	0.132812	1.58515
2005	100	3291.8	28427	29.4	550.03	430.01	2.30825	128.474	0.398796	3.99115	0.517699	93576000	0.349522	0.441579	1.33074	1.59061	1.1716	0.541804	0.131559	1.54027
2006	100	3728.54	21565	34.5	486.72	424.24	2.23027	122.95	0.36141	4.34039	0.516983	80406000	0.164829	0.241022	1.00488	0.986724	1.00138	0.380072	0.131737	1.5602
2007	100	1237.25	16004	47.3	539.29	457.25	3.86145	126.392	0.322648	4.54954	0.480943	19801000	0.151521	0.431847	0.439474	0.974913	0.81537	0.331568	0.132648	1.67704
2008	100	3280.26	19553	39.7	460.9	406.6	3.00537	184.28	0.299683	4.47463	0.553865	64139000	0.29005	0.64385	0.790527	1.66239	0.949625	0.426379	0.134281	1.59405
2009	100	2670.69	17491	44.5	474.7	422.9	3.09221	161.614	0.307761	4.51115	0.509664	46713000	0.465287	0.26441	1.12899	0.914137	0.615259	0.262044	0.13594	1.54243
2010	100	3359.2	14237	43.5	455.72	398.79	3.18032	149.978	0.330692	4.81649	0.534883	47825000	0.386824	1.11511	0.284704	1.36427	1.01786	0.220818	0.137121	1.62825
2011	100	4259.82	12343	45.2	423.73	391.57	3.278	172.924	0.303342	5.35324	0.578838	52579000	0.136813	0.768931	0.57859	1.26172	1.04091	0.272518	0.138038	1.5325
2012	100	4033.39	13418	49.1	431.36	393.91	3.55847	186.066	0.284399	4.46543	0.456077	54120000	0.383212	0.288422	1.42372	1.63335	0.868965	0.903849	0.13796	1.57553
2013	100	2576	13481	47.6	437.62	396.2	3.32296	179.182	0.278693	4.79262	0.459343	34727000	0.26031	0.476889	0.878891	1.84242	1.25602	0.307254	0.134187	1.60214
2014	100	4358.74	11521	49.3	430.91	410.82	2.99437	156.426	0.297095	15.9739	1.00476	5.0217e+07	0.0656101	0.852506	1.10925	1.04266	0.905921	0.561453	0.133103	1.60526
2015	100	4174.75	990	52.3	450.72	452.89	2.81369	157.677	0.305244	16.9563	1.17343	4.133e+06	0.203952	0.761568	1.03645	0.847533	0.993462	0.348206	0.131945	1.60805
2016	100	2569.82	5500	52.8	427.28	438.44	2.46987	143.959	0.296497	16.5899	1.22681	14134000	0.213976	1.12122	1.28356	0.924847	0.789738	1.10835	0.131823	1.61835
2017	100	2334.15	9831	34	337.56	399.85	2.38589	138.057	0.222632	19.1224	1.47111	22947000	0.0952801	0.560979	0.531769	0.940543	2.18811	0.456939	0.1304	1.64645
2018	100	1910.78	40157	38.8	325.29	396.59	2.23362	148.963	0.238776	19.1574	1.41407	76731000	0.195892	0.431335	1.11665	1.46562	1.32817	0.626568	0.130497	1.71353
2019	100	2014.94	51620	39.9	331.48	402.35	2.20123	155.667	0.490192	7.8577	0.572798	104011000	0.121579	0.858314	0.906598	1.48178	1.96663	0.309918	0.129835	1.62774
2003	101	2488.64	39008	22.7	500	392	2.58953	104.062	0.323468	3.95055	0.495459	97077000	0.65119	0.325031	1.14567	2.35231	1.08163	0.480232	0.149577	1.42189
2004	101	2689.35	28186	25.3	525.03	410	2.49855	111.329	0.312672	4.09896	0.445166	75802000	0.241345	0.73977	0.852119	2.898	0.840894	0.842778	0.149887	1.46329
2005	101	2176.79	27292	29.4	550.03	430.01	2.30825	128.474	0.279538	4.21687	0.395582	5.9409e+07	0.743461	1.29828	1.5267	1.75854	2.42099	0.357613	0.14989	1.43848
2006	101	2510.17	24937	34.5	486.72	424.24	2.23027	122.95	0.252547	4.35285	0.399403	6.2596e+07	0.559935	0.722918	1.94296	1.17817	2.20057	0.322917	0.14997	1.44696
2007	101	2335.5	18575	47.3	539.29	457.25	3.86145	126.392	0.239721	4.46284	0.381665	43382000	0.348477	0.705051	0.468514	1.36367	2.14414	0.998644	0.149577	1.5045
2008	101	3576.87	17947	39.7	460.9	406.6	3.00537	184.28	0.216842	4.62443	0.370909	64194000	0.396653	0.96653	1.09578	1.84801	1.77958	0.241051	0.149414	1.46175
2009	101	2298.36	16202	44.5	474.7	422.9	3.09221	161.614	0.192317	5.00423	0.367444	37238000	0.721221	0.374497	1.45527	1.38333	1.08899	0.50016	0.149388	1.40494
2010	101	2059.39	16719	43.5	455.72	398.79	3.18032	149.978	0.182388	4.44735	0.347155	34431000	0.64592	0.965888	0.632615	3.11487	3.58665	0.947378	0.145096	1.48681
2011	101	2433.9	15900	45.2	423.73	391.57	3.278	172.924	0.180272	4.38478	0.335931	38699000	0.313237	0.678873	1.01679	1.18961	1.83812	0.406709	0.144833	1.40602
2012	101	2608.68	14561	49.1	431.36	393.91	3.55847	186.066	0.173399	4.62435	0.335725	37985000	0.585355	0.380863	1.59137	2.15428	1.77149	0.911407	0.144341	1.46864
2013	101	2753.1	13957	47.6	437.62	396.2	3.32296	179.182	0.163675	4.87605	0.334984	38425000	0.492896	0.577169	1.0598	3.15484	1.99659	0.505681	0.142236	1.49134
2014	101	2644.08	12944	49.3	430.91	410.82	2.99437	156.426	0.168294	5.07821	0.307959	34225000	0.117476	0.914546	1.41408	1.17512	0.846359	0.473124	0.142354	1.45643
2015	101	2552.13	5832	52.3	450.72	452.89	2.81369	157.677	0.174747	5.18808	0.305759	14884000	0.503259	0.616736	1.11962	0.979364	1.91879	0.242078	0.141974	1.47938
2016	101	2668.34	5792	52.8	427.28	438.44	2.46987	143.959	0.169671	4.86336	0.299212	15455000	0.533093	1.34296	1.26479	2.12387	1.49902	0.887456	0.141223	1.50345
2017	101	1950.48	6220	34	337.56	399.85	2.38589	138.057	0.151491	5.37537	0.317276	12132000	0.524087	0.788219	0.504961	1.35961	1.87272	0.50845	0.138996	1.50302
2018	101	1922.29	7914	38.8	325.29	396.59	2.23362	148.963	0.162677	5.37308	0.303057	15213000	0.337567	0.929365	1.3502	1.01069	2.35345	0.756967	0.138704	1.57614
2019	101	2166.53	10016	39.9	331.48	402.35	2.20123	155.667	0.195068	5.66031	0.307531	21700000	0.276756	0.723663	1.0387	1.05882	2.34921	0.680656	0.137982	1.51885
2003	102	2871.87	137793	22.7	500	392	2.58953	104.062	0.193722	2.08514	0.207339	395724000	0.161268	0.369307	1.18697	1.54469	1.14498	0.323313	0.34774	1.50945
2004	102	3004.68	132961	25.3	525.03	410	2.49855	111.329	0.183388	2.12166	0.202019	399505000	0.0924894	0.514356	0.524966	1.72072	0.876548	0.423426	0.350575	1.54224
2005	102	3084.87	116353	29.4	550.03	430.01	2.30825	128.474	0.180896	2.39034	0.205775	358934000	0.496821	0.523733	1.64218	1.63737	1.51552	0.653239	0.353833	1.49896
2006	102	3327.6	100058	34.5	486.72	424.24	2.23027	122.95	0.165977	2.56511	0.206586	332953000	0.294332	0.330977	1.34267	1.19801	1.47683	0.42834	0.357491	1.50691
2007	102	2296.56	85461	47.3	539.29	457.25	3.86145	126.392	0.173469	2.71598	0.204096	196266000	0.18043	0.557414	0.292623	1.65328	1.19944	0.428692	0.360994	1.60582
2008	102	2946.59	42461	39.7	460.9	406.6	3.00537	184.28	0.15818	2.96925	0.198309	125115000	0.28604	0.758728	1.25191	1.78103	1.28362	0.472252	0.363641	1.5497
2009	102	2696.37	35955	44.5	474.7	422.9	3.09221	161.614	0.146885	3.09414	0.184907	96948000	0.469912	0.316547	1.28206	1.07856	0.775183	0.264809	0.366204	1.48761
2010	102	3109.5	32732	43.5	455.72	398.79	3.18032	149.978	0.14259	3.39644	0.191505	101780000	0.476097	1.22903	0.426237	2.66969	1.73327	0.273462	0.367744	1.55957
2011	102	3422.26	25179	45.2	423.73	391.57	3.278	172.924	0.130847	3.51662	0.18715	86169000	0.159769	0.676706	0.798583	1.51728	0.984864	0.205132	0.369022	1.4794
2012	102	3831.06	19167	49.1	431.36	393.91	3.55847	186.066	0.126224	3.82338	0.190031	73430000	0.513105	0.340143	1.54613	1.42781	1.438	0.818284	0.36854	1.54197
2013	102	4609.37	14679	47.6	437.62	396.2	3.32296	179.182	0.120454	4.13954	0.190768	67661000	0.41766	0.476491	1.35845	2.0684	1.42628	0.411592	0.365465	1.5647
2014	102	3862.26	11435	49.3	430.91	410.82	2.99437	156.426	0.11734	4.49184	0.189055	44165000	0.0846766	0.898145	0.978274	1.13851	0.623349	0.541773	0.365937	1.54744
2015	102	4485.89	4783	52.3	450.72	452.89	2.81369	157.677	0.117464	4.9021	0.188438	2.1456e+07	0.273452	0.908644	1.01079	0.833612	1.25418	0.414794	0.366219	1.57088
2016	102	3467.95	10469	52.8	427.28	438.44	2.46987	143.959	0.105507	4.89388	0.186295	36306000	0.464975	1.58983	1.22295	1.26155	1.03621	1.28027	0.365949	1.567
2017	102	3055.5	20557	34	337.56	399.85	2.38589	138.057	0.0857667	5.38027	0.191781	62812000	0.157253	0.640984	0.74273	1.8455	2.04938	0.398735	0.363698	1.56577
2018	102	2524.27	21552	38.8	325.29	396.59	2.23362	148.963	0.0810677	5.67505	0.190994	54403000	0.213471	0.69128	1.02901	1.20513	2.04456	0.808451	0.364234	1.66359
2019	102	2452.43	23429	39.9	331.48	402.35	2.20123	155.667	0.114765	6.09875	0.192576	5.7458e+07	0.0869355	0.804249	1.53305	1.44553	2.27001	0.582317	0.365409	1.5909
2003	103	2475	20400	42.7	301.88	1076.86	2.75241	96.4098	0.105809	5.50094	0.420354	50490000	0.591162	0.338265	1.26354	1.37072	1.13768	0.492409	0.372896	1.87665
2004	103	2565	15800	58.4	329.05	1204.54	2.63292	107.119	0.0979329	5.50094	0.416266	40527000	0.376198	0.286409	0.898653	2.09133	0.914201	0.513257	0.37624	1.93763
2005	103	2610	8100	74.9	344.74	995.62	2.45959	125.329	0.106402	5.50094	0.366927	21141000	0.612321	1.40512	1.20162	1.66957	1.43075	0.292284	0.375048	1.85407
2006	103	2498	7100	93.7	281.49	673.9	2.65818	126.081	0.103994	5.50094	0.361719	17735800	0.351397	0.476022	1.28973	1.45451	1.73651	0.384531	0.376135	1.85741
2007	103	2510	6200	105.1	332.23	675.93	3.99955	127.216	0.0864249	5.58666	0.358713	15562000	0.244834	0.502564	0.51673	1.39179	1.58786	0.420035	0.378296	1.94454
2008	103	2595	6200	101.2	325.1	678.7	3.02464	170.851	0.0878398	5.88556	0.351771	16089000	0.392757	0.845939	1.06891	1.58233	1.52425	0.50347	0.379196	1.83317
2009	103	2314	6000	110	354	717	3.44116	160.771	0.0880988	6.03422	0.342539	13884000	0.933904	0.54337	1.00706	0.931288	1.09921	0.397781	0.379379	1.91602
2010	103	2065	5600	121.2	366.74	733.49	3.41419	153.215	0.0799557	6.09681	0.352224	11564000	0.594496	1.16308	0.424502	1.88352	3.73904	0.800439	0.394064	1.79981
2011	103	2655	5500	124.5	371.2	725.6	3.31352	178.342	0.0844826	6.39925	0.350335	14602500	0.477783	0.373698	0.973199	1.28414	2.82898	0.317237	0.379904	1.80842
2012	103	2370	5240	124.7	367.12	721.8	3.90929	193.501	0.0948757	6.53893	0.361074	12418800	0.991866	0.363706	1.56601	1.62719	2.50227	0.685466	0.390924	1.87921
2013	103	2672	4800	120.9	365.37	735.44	3.69643	189.631	0.0932623	6.71216	0.290651	12825600	0.52829	0.225118	0.835736	2.25496	1.25082	0.673474	0.378175	1.90836
2014	103	1919	4900	131.2	361.8	793.5	3.42672	182.236	0.103303	6.84132	0.29477	9403100	0.058162	0.679942	1.15028	0.779711	0.386569	0.569107	0.385575	1.97622
2015	103	1907	4200	140.3	384.61	908.66	3.17551	181.142	0.109546	6.88179	0.293491	8009400	0.366645	0.741267	1.03628	1.14402	1.1153	0.277875	0.390221	1.93997
2016	103	1950	4800	143.1	399.61	889.58	2.86322	173.534	0.119047	5.48142	0.300363	9360000	0.329985	1.56794	1.19481	1.9929	1.4734	0.726514	0.38973	1.9434
2017	103	2671	2227.86	119.7	227.78	792.61	2.82008	169.196	0.100376	5.69782	0.293268	5.95063e+06	0.114653	0.504961	0.302506	1.13386	1.76702	0.782942	0.37137	2.0512
2018	103	2020	5400	131.8	248.3	772.8	2.62736	178.84	0.0978242	5.33146	0.292846	10908000	0.274612	0.492334	0.81928	1.03981	2.25685	0.756539	0.382166	2.03553
2019	103	2542	4300	133.9	264.4	783.6	2.42793	184.742	0.106572	5.58156	0.292731	10930600	0.209737	0.675886	0.762755	0.940076	2.65875	0.616819	0.383494	1.97325
2003	104	2250	5900	42.7	301.88	1076.86	2.75241	96.4098	0.129957	5.50094	0.433562	13275000	0.777221	0.315119	1.32085	1.68495	1.37686	0.742056	0.18618	1.62958
2004	104	2188	4300	58.4	329.05	1204.54	2.63292	107.119	0.120537	5.50094	0.429984	9408400	0.347185	0.481925	0.882839	2.48489	0.925753	0.810804	0.186152	1.74138
2005	104	1992	3100	74.9	344.74	995.62	2.45959	125.329	0.120588	5.50094	0.428797	6175200	0.904434	1.22012	1.46719	1.91465	2.20269	0.332152	0.18618	1.6169
2006	104	2132	2900	93.7	281.49	673.9	2.65818	126.081	0.117282	5.50094	0.31891	6182800	0.462329	0.636782	1.84254	1.14095	1.53116	0.457498	0.18579	1.6499
2007	104	2131	2800	105.1	332.23	675.93	3.99955	127.216	0.108217	5.58666	0.329053	5966800	0.394471	0.682263	0.456166	1.57023	1.82904	0.669216	0.185583	1.72085
2008	104	2310	2900	101.2	325.1	678.7	3.02464	170.851	0.10224	5.88556	0.334253	6699000	0.333959	0.81277	1.1661	1.71468	1.90645	0.263199	0.185276	1.63537
2009	104	1544	2900	110	354	717	3.44116	160.771	0.105599	6.03422	0.342175	4477600	0.90442	0.39571	1.21052	1.16798	0.891469	0.50964	0.184955	1.66493
2010	104	1755	2800	121.2	366.74	733.49	3.41419	153.215	0.0959662	6.09681	0.337563	4914000	0.722821	0.983007	0.746784	2.44414	4.29643	0.901399	0.20325	1.63646
2011	104	2220	2800	124.5	371.2	725.6	3.31352	178.342	0.0970186	6.39925	0.330118	6216000	0.474525	0.524299	0.98143	1.41325	2.70611	0.325571	0.205101	1.61239
2012	104	2130	2640	124.7	367.12	721.8	3.90929	193.501	0.10379	6.53893	0.355518	5623200	0.585372	0.437985	1.7104	1.75186	2.97799	0.741602	0.205207	1.65224
2013	104	1973	2500	120.9	365.37	735.44	3.69643	189.631	0.103785	6.71216	0.297427	4932500	0.441512	0.463808	0.787413	2.95511	1.82008	0.547916	0.203305	1.68474
2014	104	1502	2500	131.2	361.8	793.5	3.42672	182.236	0.107671	6.84132	0.295026	3755000	0.05856	0.739127	1.60398	0.981593	0.758019	0.49548	0.205147	1.67414
2015	104	1796	2200	140.3	384.61	908.66	3.17551	181.142	0.112564	6.88179	0.290541	3951200	0.511417	0.710393	1.30814	1.38539	1.58548	0.269372	0.204672	1.67062
2016	104	2104	1900	143.1	399.61	889.58	2.86322	173.534	0.173282	5.48142	0.298276	3997600	0.410359	1.58317	1.01972	2.05765	1.4577	0.751739	0.203722	1.70275
2017	104	2882	717.184	119.7	227.78	792.61	2.82008	169.196	0.119838	5.69782	0.292547	2.06693e+06	0.303735	0.583113	0.871143	1.01923	1.83087	0.556409	0.202044	1.75391
2018	104	2261	1100	131.8	248.3	772.8	2.62736	178.84	0.11967	5.33146	0.281787	2487100	0.327991	0.624142	0.847881	1.08218	2.48	0.829567	0.199966	1.8197
2019	104	2736	1400	133.9	264.4	783.6	2.42793	184.742	0.132121	5.58156	0.278438	3830400	0.211192	0.666852	0.750615	1.24819	2.58832	0.606284	0.198876	1.75624
2003	105	840	15300	42.7	301.88	1076.86	2.75241	96.4098	0.521748	5.50094	0.449438	12852000	0.188698	0.337764	1.46216	0.96914	1.01813	0.536366	0.170473	1.81171
2004	105	1501	13700	58.4	329.05	1204.54	2.63292	107.119	0.534051	5.50094	0.460089	20563700	0.229734	0.386442	0.760579	1.43667	0.808075	0.619112	0.170911	1.83694
2005	105	2345	10100	74.9	344.74	995.62	2.45959	125.329	0.504117	5.50094	0.424905	23684500	0.279405	0.983028	1.25003	1.0623	1.36988	0.348111	0.171478	1.78287
2006	105	1397	10400	93.7	281.49	673.9	2.65818	126.081	0.487201	5.50094	0.416854	14528800	0.211465	0.30753	1.54392	0.693536	0.793631	0.312466	0.17265	1.78437
2007	105	1668	10400	105.1	332.23	675.93	3.99955	127.216	0.47715	5.58666	0.409933	17347200	0.222952	0.588931	0.431201	1.694	0.874097	0.33377	0.172707	1.89479
2008	105	1365	16800	101.2	325.1	678.7	3.02464	170.851	0.447698	5.88556	0.408145	22932000	0.3705	0.468871	0.902276	1.37831	0.797355	0.354066	0.172882	1.79214
2009	105	409	17200	110	354	717	3.44116	160.771	0.402186	6.03422	0.389256	7034800	0.515017	0.351398	0.933504	0.885202	0.553322	0.265997	0.167272	1.90297
2010	105	2033	11300	121.2	366.74	733.49	3.41419	153.215	0.415269	6.09681	0.401608	22972900	0.39741	0.849993	0.486387	1.66161	1.45793	0.976571	0.154566	1.73306
2011	105	2400	11600	124.5	371.2	725.6	3.31352	178.342	0.419041	6.39925	0.363121	27840000	0.182114	0.371524	1.04406	1.68736	0.879179	0.214029	0.153282	1.70573
2012	105	3060	9640	124.7	367.12	721.8	3.90929	193.501	0.444507	6.53893	0.386461	29498400	0.465554	0.323746	1.18151	1.65986	1.55271	0.742259	0.151589	1.76426
2013	105	1985	6900	120.9	365.37	735.44	3.69643	189.631	0.439696	6.71216	0.32725	13696500	0.34285	0.218474	0.827388	1.42719	0.803006	0.379148	0.172606	1.82882
2014	105	950	3800	131.2	361.8	793.5	3.42672	182.236	0.451718	6.84132	0.325993	3610000	0.10839	0.85444	1.04184	0.780415	0.715145	0.662951	0.151106	1.83329
2015	105	1037	2900	140.3	384.61	908.66	3.17551	181.142	0.539432	6.88179	0.341038	3007300	0.494423	0.439751	1.37524	0.95572	0.578344	0.341041	0.150395	1.85654
2016	105	1456	2400	143.1	399.61	889.58	2.86322	173.534	0.551262	5.48142	0.419806	3494400	0.262358	0.837097	1.06338	1.97686	0.997427	0.460752	0.149788	1.88107
2017	105	1994	2680.48	119.7	227.78	792.61	2.82008	169.196	0.461536	5.69782	0.44893	5.34489e+06	0.0834989	0.36589	0.618338	1.33674	2.64621	0.304923	0.170576	1.95105
2018	105	2581	2800	131.8	248.3	772.8	2.62736	178.84	0.450445	5.33146	0.45769	7226800	0.141653	0.205723	0.703113	1.26423	1.09444	0.373505	0.149327	1.97314
2019	105	1964	4300	133.9	264.4	783.6	2.42793	184.742	0.489503	5.58156	0.451987	8445200	0.131688	0.839557	0.501087	1.24823	1.62878	0.253053	0.148799	1.90635
2003	106	1875	34600	42.7	301.88	1076.86	2.75241	96.4098	0.155293	5.50094	0.334822	64875000	0.623491	0.244963	0.91562	0.956084	1.19265	0.7371	0.444561	1.67456
2004	106	2255	39700	58.4	329.05	1204.54	2.63292	107.119	0.15236	5.50094	0.309327	89523500	0.293994	0.379101	0.616894	1.46207	1.65032	0.617359	0.478368	1.7896
2005	106	2178	37100	74.9	344.74	995.62	2.45959	125.329	0.161722	5.50094	0.325286	80803800	0.407026	1.19633	1.1746	1.123	1.5061	0.596803	0.478766	1.71839
2006	106	2364	35600	93.7	281.49	673.9	2.65818	126.081	0.153621	5.50094	0.319084	84158400	0.291115	0.384133	0.784942	1.27462	1.11522	0.147979	0.479964	1.68353
2007	106	2500	36100	105.1	332.23	675.93	3.99955	127.216	0.144516	5.58666	0.312313	90250000	0.336821	0.601797	0.44782	1.42356	2.06408	0.661258	0.483537	1.83514
2008	106	2670	41400	101.2	325.1	678.7	3.02464	170.851	0.136839	5.88556	0.31972	110538000	0.244758	0.600168	1.00076	1.2866	1.33782	0.189506	0.487514	1.6539
2009	106	2337	41800	110	354	717	3.44116	160.771	0.131183	6.03422	0.328588	97686600	0.961921	0.645801	0.617585	1.78192	0.801886	0.396729	0.490695	1.78851
2010	106	2459	38600	121.2	366.74	733.49	3.41419	153.215	0.121952	6.09681	0.33155	94917400	0.360451	0.811219	0.795818	1.10246	2.43961	0.68128	0.532085	1.64342
2011	106	2640	36900	124.5	371.2	725.6	3.31352	178.342	0.117391	6.39925	0.336793	97416000	0.274825	0.495253	1.40907	1.2617	2.21166	0.677437	0.535795	1.60715
2012	106	2520	35290	124.7	367.12	721.8	3.90929	193.501	0.117609	6.53893	0.349665	88930800	0.917817	0.129385	1.19138	1.83889	1.44953	0.608045	0.548115	1.72221
2013	106	2495	35000	120.9	365.37	735.44	3.69643	189.631	0.114022	6.71216	0.209875	87325000	0.303625	0.455815	0.570093	3.4394	1.00159	0.294199	0.549546	1.75715
2014	106	1415	33600	131.2	361.8	793.5	3.42672	182.236	0.114951	6.84132	0.224528	47544000	0.168107	0.66639	0.543259	1.05857	0.499949	0.459394	0.5538	1.82604
2015	106	1748	33800	140.3	384.61	908.66	3.17551	181.142	0.120012	6.88179	0.229212	59082400	0.475747	0.459214	0.580594	0.73623	1.43902	0.298307	0.55567	1.8486
2016	106	1662	36200	143.1	399.61	889.58	2.86322	173.534	0.140164	5.48142	0.22844	60164400	0.295435	0.882637	0.782529	0.985457	1.18352	0.380963	0.555668	1.86712
2017	106	2277	28817.2	119.7	227.78	792.61	2.82008	169.196	0.120624	5.69782	0.245455	6.56167e+07	0.22897	0.343878	0.477974	0.803793	1.93562	0.250229	0.556703	1.94022
2018	106	2344	28500	131.8	248.3	772.8	2.62736	178.84	0.113986	5.33146	0.233754	66804000	0.266057	0.510392	0.577276	0.545434	2.24665	0.348907	0.52854	1.88349
2019	106	2744	26200	133.9	264.4	783.6	2.42793	184.742	0.132068	5.58156	0.236439	71892800	0.239286	0.325795	0.421685	0.439828	2.38899	0.498642	0.509664	1.87527
2003	107	1815	13900	42.7	301.88	1076.86	2.75241	96.4098	0.292843	5.50094	0.354832	25228500	0.933276	0.579967	1.39598	2.05826	1.6719	0.767256	0.160525	1.58783
2004	107	1805	12800	58.4	329.05	1204.54	2.63292	107.119	0.277019	5.50094	0.353885	23104000	0.525685	0.832458	0.688528	2.92885	1.34708	1.14428	0.160402	1.64274
2005	107	1570	9600	74.9	344.74	995.62	2.45959	125.329	0.294602	5.50094	0.351365	15072000	0.83477	1.44423	1.75631	1.7054	2.55024	0.783578	0.160798	1.58744
2006	107	2014	7900	93.7	281.49	673.9	2.65818	126.081	0.275232	5.50094	0.347741	15910600	0.545885	0.664547	1.92981	2.3155	1.96064	0.303558	0.161314	1.59751
2007	107	2094	7100	105.1	332.23	675.93	3.99955	127.216	0.255359	5.58666	0.346719	14867400	0.543993	0.822232	0.469963	1.29789	3.17045	1.22501	0.161479	1.70321
2008	107	2160	7500	101.2	325.1	678.7	3.02464	170.851	0.245686	5.88556	0.344098	16200000	0.318985	0.759304	1.08178	2.49889	2.04992	0.312156	0.161546	1.58479
2009	107	1945	7400	110	354	717	3.44116	160.771	0.238827	6.03422	0.344056	14393000	0.947257	0.491956	1.3977	1.71674	0.827793	0.376354	0.159426	1.61944
2010	107	1786	7200	121.2	366.74	733.49	3.41419	153.215	0.229873	6.09681	0.342505	12859200	0.589419	1.11369	0.554272	2.03264	3.82928	0.902893	0.159889	1.62735
2011	107	2205	6900	124.5	371.2	725.6	3.31352	178.342	0.227701	6.39925	0.344739	15214500	0.421574	0.789498	1.26734	1.3578	2.67855	0.695312	0.157761	1.55604
2012	107	2145	6560	124.7	367.12	721.8	3.90929	193.501	0.234372	6.53893	0.402348	14071200	0.7873	0.34356	1.7296	2.66279	2.21605	1.38321	0.158993	1.62957
2013	107	1639	6600	120.9	365.37	735.44	3.69643	189.631	0.22699	6.71216	0.378945	10817400	0.508024	0.53363	1.03647	4.64471	2.34496	0.65019	0.156967	1.64237
2014	107	1720	6200	131.2	361.8	793.5	3.42672	182.236	0.247079	6.84132	0.387476	10664000	0.175742	0.946666	1.07803	2.14323	1.32384	0.54392	0.158144	1.65134
2015	107	1801	5900	140.3	384.61	908.66	3.17551	181.142	0.277053	6.88179	0.385401	10625900	0.562442	0.690253	1.30093	1.26849	1.81139	0.313915	0.157686	1.63221
2016	107	1713	6000	143.1	399.61	889.58	2.86322	173.534	0.289698	5.48142	0.417017	10278000	0.339772	1.73703	0.853686	2.40028	1.97449	0.589504	0.160756	1.70449
2017	107	2347	4361.53	119.7	227.78	792.61	2.82008	169.196	0.27724	5.69782	0.39417	1.02365e+07	0.547659	0.451921	0.384425	1.94033	2.4886	0.475378	0.156638	1.72421
2018	107	2158	6500	131.8	248.3	772.8	2.62736	178.84	0.290315	5.33146	0.382226	14027000	0.368551	0.684136	0.967296	1.37944	2.62959	0.912538	0.155788	1.72554
2019	107	2391	7300	133.9	264.4	783.6	2.42793	184.742	0.333594	5.58156	0.382958	17454300	0.289897	0.69375	0.959305	0.978131	2.21972	0.887349	0.15572	1.70186
2003	108	2190	11900	42.7	301.88	1076.86	2.75241	96.4098	0.155739	5.50094	0.485135	26061000	0.607858	0.246821	1.2101	1.99989	1.18152	0.633483	0.200769	1.58735
2004	108	2241	12800	58.4	329.05	1204.54	2.63292	107.119	0.145547	5.50094	0.42815	28684800	0.245138	0.463794	0.894377	2.52762	1.07587	0.614331	0.199966	1.63662
2005	108	1807	10000	74.9	344.74	995.62	2.45959	125.329	0.149422	5.50094	0.402361	18070000	0.77035	1.10571	1.39568	1.79194	2.52625	0.332737	0.199288	1.57567
2006	108	2180	6400	93.7	281.49	673.9	2.65818	126.081	0.139634	5.50094	0.387379	13952000	0.394644	0.513233	1.51148	1.43418	1.9342	0.378869	0.198844	1.58738
2007	108	2049	5200	105.1	332.23	675.93	3.99955	127.216	0.137676	5.58666	0.38	10654800	0.238665	0.61622	0.487134	1.64238	1.79252	0.54358	0.198555	1.66764
2008	108	2265	6100	101.2	325.1	678.7	3.02464	170.851	0.133343	5.88556	0.368284	13816500	0.500213	0.91568	1.26763	1.7729	1.59116	0.364103	0.198241	1.5871
2009	108	1804	5700	110	354	717	3.44116	160.771	0.131098	6.03422	0.366695	10282800	0.833365	0.425667	1.17695	1.25168	0.7528	0.43473	0.197748	1.58686
2010	108	1906	5200	121.2	366.74	733.49	3.41419	153.215	0.120138	6.09681	0.375324	9911200	0.706402	1.12914	0.62184	2.65282	3.49208	0.706918	0.189682	1.60008
2011	108	2355	5000	124.5	371.2	725.6	3.31352	178.342	0.123896	6.39925	0.362669	11775000	0.343081	0.582794	0.93864	1.18987	1.63556	0.253503	0.189057	1.55885
2012	108	3510	4210	124.7	367.12	721.8	3.90929	193.501	0.134714	6.53893	0.401664	14777100	0.501026	0.353782	1.70986	1.65655	2.25239	0.683216	0.18648	1.61673
2013	108	2443	3600	120.9	365.37	735.44	3.69643	189.631	0.138072	6.71216	0.265197	8794800	0.450535	0.415572	0.806801	2.60015	2.41841	0.760644	0.193401	1.64129
2014	108	2170	3200	131.2	361.8	793.5	3.42672	182.236	0.146101	6.84132	0.291667	6944000	0.0630581	0.756207	1.52134	0.98556	0.816571	0.418083	0.185105	1.60174
2015	108	1958	3300	140.3	384.61	908.66	3.17551	181.142	0.163781	6.88179	0.331419	6461400	0.434521	0.820373	1.31709	0.888482	1.30234	0.293936	0.184174	1.62467
2016	108	1780	7300	143.1	399.61	889.58	2.86322	173.534	0.139258	5.48142	0.374677	12994000	0.475048	1.53159	1.12596	2.64696	1.48459	0.806863	0.183861	1.65253
2017	108	2439	2754.37	119.7	227.78	792.61	2.82008	169.196	0.116761	5.69782	0.300419	6.71791e+06	0.350288	0.558182	0.638416	1.44264	1.61814	0.648099	0.187206	1.68922
2018	108	1714	4200	131.8	248.3	772.8	2.62736	178.84	0.1086	5.33146	0.270998	7198800	0.291525	0.590321	0.946748	1.05901	1.95113	0.690075	0.182636	1.75896
2019	108	2667	4400	133.9	264.4	783.6	2.42793	184.742	0.138236	5.58156	0.269716	11734800	0.194366	0.788142	0.950035	1.38761	2.89578	0.568115	0.181597	1.68443
2003	109	2340	25600	42.7	301.88	1076.86	2.75241	96.4098	0.435293	5.50094	0.218454	59904000	0.135906	0.236569	1.60278	1.15864	0.940602	0.433303	0.186361	1.74909
2004	109	2192	25500	58.4	329.05	1204.54	2.63292	107.119	0.458084	5.50094	0.195115	55896000	0.102146	0.36143	0.851439	1.67616	0.888618	0.408063	0.186294	1.78645
2005	109	2408	21500	74.9	344.74	995.62	2.45959	125.329	0.486514	5.50094	0.191375	51772000	0.405964	0.816373	1.52347	1.01616	1.36771	0.360795	0.186139	1.72244
2006	109	1174	18200	93.7	281.49	673.9	2.65818	126.081	0.443095	5.50094	0.192204	21366800	0.261745	0.277323	1.17599	0.652228	0.645905	0.291773	0.186216	1.7461
2007	109	1994	16700	105.1	332.23	675.93	3.99955	127.216	0.438661	5.58666	0.192787	33299800	0.142481	0.651806	0.368	1.46238	0.997888	0.301591	0.186409	1.85864
2008	109	2640	14700	101.2	325.1	678.7	3.02464	170.851	0.452982	5.88556	0.194116	38808000	0.310618	0.611933	1.04542	1.6791	1.01555	0.324965	0.186165	1.7209
2009	109	1595	14900	110	354	717	3.44116	160.771	0.466802	6.03422	0.187458	23765500	0.622426	0.333999	0.689925	1.27425	0.419922	0.141704	0.185807	1.76823
2010	109	2682	16100	121.2	366.74	733.49	3.41419	153.215	0.46832	6.09681	0.174462	4.31802e+07	0.396165	0.901305	0.399442	1.88697	1.91954	0.599995	0.175697	1.67036
2011	109	2610	19100	124.5	371.2	725.6	3.31352	178.342	0.452195	6.39925	0.170429	49851000	0.165693	0.365555	0.79682	1.11092	0.991723	0.233734	0.174408	1.63874
2012	109	2535	12920	124.7	367.12	721.8	3.90929	193.501	0.435491	6.53893	0.216107	32752200	0.739861	0.336828	1.15896	1.19399	1.73493	0.754319	0.173732	1.69113
2013	109	2599	10900	120.9	365.37	735.44	3.69643	189.631	0.43065	6.71216	0.195803	28329100	0.451384	0.209152	0.680381	2.46835	1.08859	0.347424	0.184455	1.74834
2014	109	2369	10200	131.2	361.8	793.5	3.42672	182.236	0.400381	6.84132	0.263646	24163800	0.0642157	0.69238	1.16807	0.62875	0.489802	0.609015	0.172477	1.76974
2015	109	1542	8500	140.3	384.61	908.66	3.17551	181.142	0.456939	6.88179	0.290343	13107000	0.337954	0.563017	1.1625	0.546641	0.604877	0.208314	0.171704	1.82469
2016	109	1420	12500	143.1	399.61	889.58	2.86322	173.534	0.583642	5.48142	0.30121	17750000	0.349439	1.04524	0.721744	2.01523	1.0249	0.375868	0.171415	1.84105
2017	109	1946	8778.73	119.7	227.78	792.61	2.82008	169.196	0.533857	5.69782	0.323613	1.70834e+07	0.0624408	0.296343	0.520254	0.786764	1.89568	0.384032	0.179623	1.91022
2018	109	1566	8200	131.8	248.3	772.8	2.62736	178.84	0.521076	5.33146	0.328249	12841200	0.210704	0.418697	0.812856	1.07648	1.5172	0.699059	0.169969	1.89194
2019	109	2413	8100	133.9	264.4	783.6	2.42793	184.742	0.531244	5.58156	0.332698	19545300	0.197415	0.902242	0.742685	1.13072	2.24784	0.406775	0.169099	1.81891
2003	110	2055	15100	42.7	301.88	1076.86	2.75241	96.4098	0.264378	5.50094	0.357258	31030500	0.235183	0.273148	1.1383	1.04659	1.1681	0.540686	0.260206	1.76602
2004	110	2604	12600	58.4	329.05	1204.54	2.63292	107.119	0.262692	5.50094	0.327681	32810400	0.333766	0.335846	0.97088	1.65257	1.07704	0.724161	0.261359	1.81343
2005	110	2188	10100	74.9	344.74	995.62	2.45959	125.329	0.271209	5.50094	0.313105	22098800	0.324077	1.16205	1.26823	1.03215	1.79528	0.426528	0.262399	1.77706
2006	110	2014	9100	93.7	281.49	673.9	2.65818	126.081	0.265639	5.50094	0.31338	18327400	0.284405	0.337829	1.73619	0.975591	1.07148	0.251772	0.263762	1.75942
2007	110	2052	8800	105.1	332.23	675.93	3.99955	127.216	0.27574	5.58666	0.302845	18057600	0.261632	0.563402	0.494727	1.81365	0.997928	0.349173	0.267884	1.87942
2008	110	2520	8100	101.2	325.1	678.7	3.02464	170.851	0.290316	5.88556	0.282247	20412000	0.425422	0.600576	0.865344	1.95572	0.817924	0.469019	0.26884	1.74446
2009	110	1801	7400	110	354	717	3.44116	160.771	0.262857	6.03422	0.297101	13327400	0.502531	0.400904	1.0259	1.29947	0.68629	0.460962	0.26982	1.84982
2010	110	2272	8400	121.2	366.74	733.49	3.41419	153.215	0.258921	6.09681	0.296488	19084800	0.429183	1.001	0.410976	1.72268	3.02561	0.799111	0.2519	1.7066
2011	110	2430	7700	124.5	371.2	725.6	3.31352	178.342	0.249374	6.39925	0.324267	18711000	0.225433	0.372803	0.947301	2.05648	1.14284	0.215688	0.251789	1.70765
2012	110	2340	7340	124.7	367.12	721.8	3.90929	193.501	0.254198	6.53893	0.346772	17175600	0.562324	0.288259	1.3418	2.18215	2.20142	0.772956	0.249256	1.74128
2013	110	2462	7200	120.9	365.37	735.44	3.69643	189.631	0.250547	6.71216	0.296744	17726400	0.265179	0.222277	0.95504	1.66987	0.913077	0.621439	0.268872	1.79915
2014	110	938	7100	131.2	361.8	793.5	3.42672	182.236	0.260362	6.84132	0.300685	6659800	0.115961	0.790064	0.940383	0.626849	0.64943	0.604723	0.247267	1.84141
2015	110	1653	6400	140.3	384.61	908.66	3.17551	181.142	0.282459	6.88179	0.279857	10579200	0.579141	0.496985	1.21439	1.04941	0.78038	0.354796	0.245435	1.8484
2016	110	1762	11600	143.1	399.61	889.58	2.86322	173.534	0.327342	5.48142	0.289547	20439200	0.262057	0.841328	1.05207	2.60771	1.18672	0.502932	0.245243	1.87281
2017	110	2414	4333.94	119.7	227.78	792.61	2.82008	169.196	0.309523	5.69782	0.312091	1.04621e+07	0.096752	0.363766	0.561806	1.46692	1.88458	0.241014	0.265937	1.96275
2018	110	1912	2300	131.8	248.3	772.8	2.62736	178.84	0.294414	5.33146	0.313817	4397600	0.157205	0.199139	0.771648	1.20668	2.12094	0.402265	0.243759	1.94001
2019	110	2380	2900	133.9	264.4	783.6	2.42793	184.742	0.316565	5.58156	0.306053	6902000	0.190311	0.748871	0.423873	1.09245	2.44044	0.285691	0.243623	1.88796
2003	111	2175	32800	42.7	301.88	1076.86	2.75241	96.4098	0.481069	5.50094	0.43751	71340000	0.181455	0.283093	1.32455	1.03607	0.919646	0.405363	0.298319	1.7896
2004	111	2654	21000	58.4	329.05	1204.54	2.63292	107.119	0.469456	5.50094	0.452255	55734000	0.223661	0.354716	1.2559	2.05386	1.11857	0.531615	0.298659	1.83874
2005	111	2436	11600	74.9	344.74	995.62	2.45959	125.329	0.481493	5.50094	0.441029	28257600	0.370187	1.04884	1.45697	1.51562	1.21584	0.357427	0.299088	1.77564
2006	111	1832	11100	93.7	281.49	673.9	2.65818	126.081	0.416249	5.50094	0.429127	20335200	0.265826	0.219798	1.49804	0.807902	1.06996	0.283394	0.305375	1.7788
2007	111	2225	10300	105.1	332.23	675.93	3.99955	127.216	0.389756	5.58666	0.425917	22917500	0.200548	0.563708	0.406792	1.78673	0.963941	0.370613	0.30591	1.91007
2008	111	2805	9700	101.2	325.1	678.7	3.02464	170.851	0.375225	5.88556	0.429162	27208500	0.369772	0.669054	0.908982	2.2479	1.07919	0.367826	0.306396	1.77793
2009	111	1687	9100	110	354	717	3.44116	160.771	0.351717	6.03422	0.44124	15351700	0.581078	0.41045	0.860732	0.925533	0.883796	0.289091	0.313605	1.88088
2010	111	2380	9100	121.2	366.74	733.49	3.41419	153.215	0.318975	6.09681	0.44279	21658000	0.466911	0.975051	0.395735	1.94953	2.41056	0.755397	0.316092	1.74016
2011	111	2700	9300	124.5	371.2	725.6	3.31352	178.342	0.300435	6.39925	0.45399	25110000	0.211212	0.436636	0.978849	1.33734	1.24627	0.180438	0.31557	1.74326
2012	111	2805	7610	124.7	367.12	721.8	3.90929	193.501	0.297799	6.53893	0.460322	21346050	0.708067	0.24733	1.41232	1.91224	2.02857	0.671395	0.313113	1.76554
2013	111	2435	7600	120.9	365.37	735.44	3.69643	189.631	0.293476	6.71216	0.350815	18506000	0.340921	0.154294	0.84142	1.96697	1.14006	0.514339	0.304568	1.82848
2014	111	1743	7000	131.2	361.8	793.5	3.42672	182.236	0.305909	6.84132	0.376139	12201000	0.0783815	0.749018	1.02268	0.564149	0.585119	0.5124	0.306709	1.88891
2015	111	1652	5300	140.3	384.61	908.66	3.17551	181.142	0.337405	6.88179	0.394663	8755600	0.435904	0.502873	1.077	0.595419	0.825462	0.246674	0.305765	1.90354
2016	111	1714	6500	143.1	399.61	889.58	2.86322	173.534	0.414499	5.48142	0.413167	11141000	0.300915	0.941616	0.861828	2.35527	1.02999	0.442269	0.305112	1.914
2017	111	2348	1726.59	119.7	227.78	792.61	2.82008	169.196	0.342737	5.69782	0.440572	4.05402e+06	0.0608269	0.365602	0.467393	0.959915	1.81693	0.304531	0.294586	1.99466
2018	111	2385	4000	131.8	248.3	772.8	2.62736	178.84	0.32313	5.33146	0.44833	9540000	0.221202	0.372512	0.778912	1.15938	1.7235	0.55832	0.302648	1.93297
2019	111	2586	4200	133.9	264.4	783.6	2.42793	184.742	0.395713	5.58156	0.440771	10861200	0.226336	0.775637	0.655174	1.11181	2.26878	0.435123	0.301395	1.86938
2003	112	2580	16700	42.7	301.88	1076.86	2.75241	96.4098	0.169029	5.50094	0.601021	43086000	0.574153	0.34295	1.21754	1.49873	1.18822	0.569071	0.384179	1.78773
2004	112	2512	10700	58.4	329.05	1204.54	2.63292	107.119	0.156842	5.50094	0.566225	26878400	0.335218	0.369635	0.914504	2.18187	0.96058	0.58729	0.384522	1.85916
2005	112	2225	5000	74.9	344.74	995.62	2.45959	125.329	0.163594	5.50094	0.550953	11125000	0.656717	1.25218	1.27376	1.6961	1.66373	0.371182	0.383728	1.7734
2006	112	2468	3700	93.7	281.49	673.9	2.65818	126.081	0.15095	5.50094	0.549869	9131600	0.381042	0.502945	1.34708	1.3154	1.52409	0.412203	0.384315	1.77853
2007	112	2560	3300	105.1	332.23	675.93	3.99955	127.216	0.139754	5.58666	0.610423	8448000	0.26981	0.570992	0.502013	1.4669	1.60022	0.481864	0.385742	1.86472
2008	112	2535	3800	101.2	325.1	678.7	3.02464	170.851	0.13266	5.88556	0.60842	9633000	0.408218	0.825621	1.09159	1.67487	1.51216	0.445746	0.386646	1.75849
2009	112	2585	3500	110	354	717	3.44116	160.771	0.13163	6.03422	0.600639	9047500	0.888689	0.500244	1.05385	1.08629	0.977351	0.406485	0.387419	1.81345
2010	112	2201	1700	121.2	366.74	733.49	3.41419	153.215	0.124804	6.09681	0.574268	3741700	0.63047	1.10484	0.523926	2.07038	3.49169	0.779152	0.392476	1.73556
2011	112	2715	1800	124.5	371.2	725.6	3.31352	178.342	0.127803	6.39925	0.589773	4887000	0.419126	0.44296	0.955025	1.33822	2.46878	0.32755	0.383066	1.72915
2012	112	3030	1650	124.7	367.12	721.8	3.90929	193.501	0.12707	6.53893	0.595397	4999500	0.816033	0.410165	1.54028	1.60201	2.42261	0.715721	0.391892	1.79486
2013	112	2751	1500	120.9	365.37	735.44	3.69643	189.631	0.125141	6.71216	0.420606	4126500	0.489178	0.324627	0.805595	2.36429	1.4642	0.665786	0.380071	1.82426
2014	112	2408	1300	131.2	361.8	793.5	3.42672	182.236	0.135047	6.84132	0.456494	3130400	0.0812357	0.730131	1.25565	0.866847	0.542373	0.541966	0.39094	1.85688
2015	112	2427	1300	140.3	384.61	908.66	3.17551	181.142	0.144117	6.88179	0.387701	3155100	0.41587	0.769525	1.11872	1.12348	1.1852	0.296634	0.385862	1.84394
2016	112	2203	1000	143.1	399.61	889.58	2.86322	173.534	0.221157	5.48142	0.447789	2203000	0.382792	1.51723	1.16524	2.08451	1.36907	0.707034	0.385129	1.85961
2017	112	3018	675.233	119.7	227.78	792.61	2.82008	169.196	0.178994	5.69782	0.47047	2.03785e+06	0.174507	0.511172	0.548698	1.15113	1.75803	0.659571	0.383668	1.93942
2018	112	2883	1300	131.8	248.3	772.8	2.62736	178.84	0.166839	5.33146	0.472257	3747900	0.278116	0.523073	0.813303	0.990506	2.06561	0.724546	0.382414	1.95981
2019	112	2500	1200	133.9	264.4	783.6	2.42793	184.742	0.186161	5.58156	0.474651	3000000	0.191624	0.731286	0.806216	1.06594	2.72952	0.559764	0.381465	1.89315
2003	113	2970	4800	42.7	301.88	1076.86	2.75241	96.4098	0.20031	5.50094	0.969282	14256000	0.311527	0.429247	1.16998	1.41541	0.878666	0.621785	0.30496	1.77897
2004	113	3202	4700	58.4	329.05	1204.54	2.63292	107.119	0.211332	5.50094	0.819489	15049400	0.33328	0.318416	0.55874	2.52668	0.956964	0.587774	0.306064	1.84897
2005	113		4300	74.9	344.74	995.62	2.45959	125.329	0.192398	5.50094	0.812826		0.522874	1.24949	1.07909	1.23242	1.53613	0.292106	0.312944	1.79602
2006	113	3040	4500	93.7	281.49	673.9	2.65818	126.081	0.178611	5.50094	0.797366	13680000	0.320403	0.356863	1.20526	1.07493	1.62551	0.250789	0.318106	1.76586
2007	113	3089	4700	105.1	332.23	675.93	3.99955	127.216	0.176802	5.58666	0.792	14518300	0.239105	0.559976	0.383577	1.44108	1.13586	0.336054	0.320559	1.87814
2008	113	3390	4700	101.2	325.1	678.7	3.02464	170.851	0.170294	5.88556	0.772695	15933000	0.429435	0.555856	1.10787	1.77122	1.32658	0.433938	0.323755	1.76383
2009	113	3225	4800	110	354	717	3.44116	160.771	0.187864	6.03422	0.765636	15480000	0.671598	0.5103	0.965826	0.892312	0.838838	0.36702	0.326458	1.81705
2010	113	3108	5300	121.2	366.74	733.49	3.41419	153.215	0.151597	6.09681	0.749828	16472400	0.486526	1.14339	0.428134	2.58363	2.8113	0.779414	0.342052	1.72074
2011	113	3360	5200	124.5	371.2	725.6	3.31352	178.342	0.146072	6.39925	0.750344	17472000	0.31413	0.376008	0.923931	1.50983	1.72692	0.267389	0.345669	1.71837
2012	113	3150	5140	124.7	367.12	721.8	3.90929	193.501	0.149781	6.53893	0.767398	16191000	1.0625	0.281844	1.3683	1.69294	2.2066	0.837245	0.353014	1.78598
2013	113	3281	5100	120.9	365.37	735.44	3.69643	189.631	0.148965	6.71216	0.656986	16733100	0.377195	0.186216	0.860296	1.91782	1.02095	0.621165	0.317343	1.8207
2014	113	3195	4800	131.2	361.8	793.5	3.42672	182.236	0.156822	6.84132	0.664579	15336000	0.0752992	0.647572	1.45181	0.63126	0.391792	0.550965	0.353999	1.86862
2015	113	3440	3900	140.3	384.61	908.66	3.17551	181.142	0.167032	6.88179	0.675562	13416000	0.39949	0.599672	0.832254	1.04533	0.988825	0.358624	0.353873	1.85946
2016	113	2905	5200	143.1	399.61	889.58	2.86322	173.534	0.208997	5.48142	0.686713	15106000	0.319648	1.16219	0.922856	1.96558	1.02191	0.583658	0.353384	1.88115
2017	113	3980	3705.9	119.7	227.78	792.61	2.82008	169.196	0.142101	5.69782	0.710316	1.47495e+07	0.0855218	0.399644	0.398911	1.14884	1.8618	0.734892	0.350232	1.97032
2018	113	2900	1300	131.8	248.3	772.8	2.62736	178.84	0.137597	5.33146	0.695589	3770000	0.245177	0.380854	0.735617	1.29983	1.89353	0.618221	0.350719	1.97037
2019	113	2556	2700	133.9	264.4	783.6	2.42793	184.742	0.138028	5.58156	0.691589	6901200	0.212405	0.699732	0.605215	1.11837	2.78239	0.630773	0.350963	1.91686
2003	114	2490	50000	42.7	301.88	1076.86	2.75241	96.4098	0.100798	5.50094	0.476273	124500000	0.396167	0.313952	1.05486	1.6638	1.08034	0.556398	0.530819	1.74154
2004	114	2737	38600	58.4	329.05	1204.54	2.63292	107.119	0.110975	5.50094	0.459659	105648200	0.221451	0.363367	1.02032	2.3815	0.991755	0.538957	0.532732	1.80392
2005	114	2688	29200	74.9	344.74	995.62	2.45959	125.329	0.114215	5.50094	0.448205	78489600	0.631822	1.05483	1.28474	1.65459	1.79282	0.468545	0.57319	1.72921
2006	114	2009	25900	93.7	281.49	673.9	2.65818	126.081	0.0974334	5.50094	0.443658	52033100	0.373149	0.40931	1.15872	1.0492	1.21567	0.413636	0.540113	1.71532
2007	114	2433	20900	105.1	332.23	675.93	3.99955	127.216	0.0930532	5.58666	0.398198	50849700	0.180462	0.5866	0.42347	1.58157	1.61673	0.414695	0.544431	1.8112
2008	114	3000	25800	101.2	325.1	678.7	3.02464	170.851	0.0925923	5.88556	0.383257	77400000	0.505973	0.842382	0.992609	1.90239	1.23436	0.486665	0.597843	1.69489
2009	114	2262	20900	110	354	717	3.44116	160.771	0.0926463	6.03422	0.359448	47275800	0.844921	0.451447	1.0342	1.25913	0.787762	0.304993	0.605547	1.70459
2010	114	2942	16300	121.2	366.74	733.49	3.41419	153.215	0.0886671	6.09681	0.36744	47954600	0.624986	1.12113	0.44037	2.23582	2.97463	0.612988	0.624512	1.67382
2011	114	2790	16000	124.5	371.2	725.6	3.31352	178.342	0.0903991	6.39925	0.373897	44640000	0.30254	0.468872	0.815095	1.28607	1.67156	0.248975	0.6302	1.65682
2012	114	3285	14650	124.7	367.12	721.8	3.90929	193.501	0.0913761	6.53893	0.390863	48125250	0.662337	0.453977	1.39348	1.38261	2.05578	0.73025	0.633898	1.72773
2013	114	2919	12000	120.9	365.37	735.44	3.69643	189.631	0.0898613	6.71216	0.409248	35028000	0.472312	0.3058	0.692604	2.26309	1.64491	0.797295	0.636133	1.7601
2014	114	2518	9900	131.2	361.8	793.5	3.42672	182.236	0.0923248	6.84132	0.394968	24928200	0.0632392	0.801604	1.22364	0.815931	0.499131	0.428178	0.644401	1.76702
2015	114	2153	8400	140.3	384.61	908.66	3.17551	181.142	0.0946931	6.88179	0.397237	18085200	0.411155	0.875114	1.14251	0.788269	1.07968	0.253452	0.644712	1.78265
2016	114	2562	12700	143.1	399.61	889.58	2.86322	173.534	0.0963159	5.48142	0.400152	32537400	0.429504	1.49466	1.24882	2.67771	1.04823	0.616458	0.64479	1.79381
2017	114	3509	9294.66	119.7	227.78	792.61	2.82008	169.196	0.0872592	5.69782	0.395414	3.2615e+07	0.160979	0.444326	0.629748	1.18443	1.731	0.526165	0.644946	1.85197
2018	114	2500	8600	131.8	248.3	772.8	2.62736	178.84	0.083577	5.33146	0.394011	21500000	0.222957	0.464811	0.776563	0.78498	1.46111	0.589134	0.646656	1.89508
2019	114	2131	10000	133.9	264.4	783.6	2.42793	184.742	0.0885121	5.58156	0.392506	21310000	0.108938	0.893431	0.926063	1.1342	3.35593	0.41446	0.647123	1.82282
2003	115	2730	33100	42.7	301.88	1076.86	2.75241	96.4098	0.664731	5.50094	0.362509	90363000	0.327179	0.364365	1.13797	1.72158	1.23956	0.503018	0.230873	1.62495
2004	115	2823	28000	58.4	329.05	1204.54	2.63292	107.119	0.662597	5.50094	0.334521	79044000	0.163627	0.408053	0.991509	2.49306	0.980664	0.497135	0.231271	1.67142
2005	115	2569	22400	74.9	344.74	995.62	2.45959	125.329	0.585642	5.50094	0.3256	57545600	0.564153	0.86169	1.38835	1.6208	2.32588	0.42808	0.232277	1.61512
2006	115	3284	23300	93.7	281.49	673.9	2.65818	126.081	0.552591	5.50094	0.27593	76517200	0.303942	0.483401	1.24052	1.10678	1.47344	0.404022	0.233848	1.63578
2007	115	3250	20900	105.1	332.23	675.93	3.99955	127.216	0.531786	5.58666	0.289046	67925000	0.171883	0.644577	0.487133	1.53033	1.64217	0.430252	0.234902	1.73225
2008	115	3255	32900	101.2	325.1	678.7	3.02464	170.851	0.48616	5.88556	0.291888	107089500	0.420033	0.927365	1.22196	1.94271	1.37818	0.369553	0.235533	1.63987
2009	115	2230	16600	110	354	717	3.44116	160.771	0.45057	6.03422	0.285148	37018000	0.70404	0.524602	0.98762	1.13061	0.755845	0.299876	0.235739	1.62586
2010	115	2886	12700	121.2	366.74	733.49	3.41419	153.215	0.43921	6.09681	0.270545	36652200	0.585029	1.02379	0.512122	2.90198	2.59381	0.553117	0.209378	1.62653
2011	115	3285	12000	124.5	371.2	725.6	3.31352	178.342	0.420594	6.39925	0.282813	39420000	0.229305	0.652046	0.813983	1.28084	1.37883	0.24324	0.204854	1.58285
2012	115	2895	9540	124.7	367.12	721.8	3.90929	193.501	0.442771	6.53893	0.314865	27618300	0.608137	0.301826	1.59984	1.6842	1.72721	0.709193	0.206315	1.64619
2013	115	2439	6400	120.9	365.37	735.44	3.69643	189.631	0.444553	6.71216	0.27472	15609600	0.430134	0.388218	0.81934	2.22701	2.31848	0.665193	0.201772	1.67046
2014	115	4312	9600	131.2	361.8	793.5	3.42672	182.236	0.535127	6.84132	0.286727	41395200	0.0706455	0.773453	1.61787	1.0894	0.653388	0.418391	0.205122	1.658
2015	115	2951	4600	140.3	384.61	908.66	3.17551	181.142	0.597251	6.88179	0.309991	13574600	0.345803	0.83947	1.16751	0.83316	1.57186	0.260952	0.20462	1.68498
2016	115	2812	8800	143.1	399.61	889.58	2.86322	173.534	0.498892	5.48142	0.319781	24745600	0.438276	1.58782	1.14648	2.48991	1.32597	1.01027	0.204195	1.69096
2017	115	3853	3152.87	119.7	227.78	792.61	2.82008	169.196	0.476379	5.69782	0.345413	1.2148e+07	0.206932	0.568487	0.588544	1.42002	1.80892	0.504744	0.226415	1.72166
2018	115	2470	6300	131.8	248.3	772.8	2.62736	178.84	0.486863	5.33146	0.348559	15561000	0.273315	0.560026	0.964108	1.14467	1.78201	0.669159	0.201926	1.79663
2019	115	2837	5100	133.9	264.4	783.6	2.42793	184.742	0.510781	5.58156	0.351801	14468700	0.192902	0.858782	0.965609	1.19216	3.304	0.520169	0.202148	1.72918
2003	116	1830	5100	42.7	301.88	1076.86	2.75241	96.4098	0.204692	5.50094	0.986937	9333000	0.44399	0.28116	1.00175	1.19571	0.817486	0.527033	0.423558	1.81241
2004	116	2250	4300	58.4	329.05	1204.54	2.63292	107.119	0.203243	5.50094	0.891972	9675000	0.395884	0.266184	0.330347	2.30387	1.08691	0.720648	0.424954	1.86842
2005	116	2462	2900	74.9	344.74	995.62	2.45959	125.329	0.191562	5.50094	0.843486	7139800	0.592838	1.44332	0.940131	1.21731	1.48813	0.233388	0.426204	1.83998
2006	116	2243	2300	93.7	281.49	673.9	2.65818	126.081	0.177542	5.50094	0.825528	5158900	0.334434	0.43729	0.950071	1.35944	1.33629	0.289978	0.427276	1.79974
2007	116	2169	2100	105.1	332.23	675.93	3.99955	127.216	0.16427	5.58666	0.814312	4554900	0.323564	0.526049	0.434869	1.40083	1.21268	0.3627	0.429062	1.89009
2008	116	2460	2100	101.2	325.1	678.7	3.02464	170.851	0.156165	5.88556	0.798135	5166000	0.343395	0.51881	1.25013	1.71943	1.33965	0.349077	0.431594	1.77331
2009	116	1769	2500	110	354	717	3.44116	160.771	0.144367	6.03422	0.798844	4422500	0.79328	0.493304	0.942094	1.01792	0.801021	0.356229	0.433959	1.8437
2010	116	2134	2200	121.2	366.74	733.49	3.41419	153.215	0.132984	6.09681	0.77636	4694800	0.456634	1.02734	0.465292	2.19807	3.38651	0.767843	0.463284	1.73217
2011	116	2355	2200	124.5	371.2	725.6	3.31352	178.342	0.127893	6.39925	0.764499	5181000	0.400308	0.407216	1.0096	1.04747	2.5545	0.44627	0.4652	1.74567
2012	116	2325	2050	124.7	367.12	721.8	3.90929	193.501	0.129982	6.53893	0.792893	4766250	1.14881	0.274833	1.63124	1.66435	2.50551	0.814259	0.465853	1.81317
2013	116	2515	1300	120.9	365.37	735.44	3.69643	189.631	0.125603	6.71216	0.693649	3269500	0.383965	0.156141	0.981084	2.45227	0.841896	0.64465	0.46356	1.83755
2014	116	2416	1800	131.2	361.8	793.5	3.42672	182.236	0.125144	6.84132	0.67	4348800	0.0762396	0.658538	1.16584	0.920101	0.309645	0.450699	0.466616	1.88367
2015	116	2421	1800	140.3	384.61	908.66	3.17551	181.142	0.131745	6.88179	0.671832	4357800	0.500912	0.652079	0.671211	1.43199	1.31441	0.363123	0.466043	1.86623
2016	116	2705	1900	143.1	399.61	889.58	2.86322	173.534	0.153706	5.48142	0.677331	5139500	0.307141	1.42595	0.876304	1.17966	1.19264	0.668918	0.465471	1.90034
2017	116	3706	1077.82	119.7	227.78	792.61	2.82008	169.196	0.14004	5.69782	0.691836	3.99442e+06	0.123025	0.363893	0.326749	1.34602	1.90443	0.45841	0.449815	1.99473
2018	116	2455	1900	131.8	248.3	772.8	2.62736	178.84	0.136927	5.33146	0.66051	4664500	0.233377	0.305227	0.628983	1.40912	2.16735	0.630667	0.448893	1.96641
2019	116	3000	1900	133.9	264.4	783.6	2.42793	184.742	0.146665	5.58156	0.654181	5700000	0.162391	0.5874	0.430312	0.718233	2.30035	0.769397	0.447945	1.92039
